# Supplementary material for: Mono-Locus and Pyramided Resistant Grapevine Cultivars Reveal Early Putative Biomarkers Upon Artificial Inoculation With Plasmopara viticola
Source: Front Plant Sci. 2021 Jul 1;12:693887. doi: 10.3389/fpls.2021.693887 (PMC8281963; doi:10.3389/fpls.2021.693887)
Supplement: Supplementary Table 1 — Degree of resistance to Plasmopara viticola (OIV-452-leaves) evaluated at 7 days post-inoculation on the first six fully expanded leaves; 1, very low; 3, low; 5, medium; 7, high; 9, very high or total; HR, Hypersensitive Response (necrosis). [file Table_1.XLSX]

## Sheet: Foglio1
Supplementary Table 1: Degree of resistance to Plasmopara viticola (OIV-452-leaves) evaluated at 7 days post inoculation on the first six fully expanded leaves; 1=very low 3=low 5=medium 7=high 9=very high or total. HR= Hypersensitive Response (necrosis)
	YEAR 2016			YEAR 2017				YEAR 2018
	Variety	OIV 452		Variety	OIV 452	HR		Variety	OIV 452	HR
	Pinot n.	1		Pinot n.	1	Absent		Pinot n.	1	Absent
	BC4	7		BC4	5	High		F12P127	9	High
	Solaris	5		Solaris	7	High		F12P60	9	Absent
	F12P160	5		F12P160	9	Medium
	Bianca	9		Bianca	9	Medium
				F12P127	9	High
				F12P60	9	Absent
