# Supplementary material for: Mono-Locus and Pyramided Resistant Grapevine Cultivars Reveal Early Putative Biomarkers Upon Artificial Inoculation With Plasmopara viticola
Source: Front Plant Sci. 2021 Jul 1;12:693887. doi: 10.3389/fpls.2021.693887 (PMC8281963; doi:10.3389/fpls.2021.693887)
Supplement: Supplementary Table 2 — Concentrations of the 22 compounds identified as putative markers of resistance (see section The Effect of Pathogen Inoculation) (VOCs in sheet 1; Lipids in sheet 2 and Polyphenols in sheet 3) and the four stilbenes and stilbenoids involved in the response to the infection (see section Stilbenes and Stilbenoids as Markers) (sheet 3) reported for each genotype and for each year. [file Table_2.XLSX]

## Sheet: VOCs
Supplementary Table 2: concentrations of the 22 compounds identified as putative markers of resistance (see section 3.3) (VOCs in sheet 1; Lipids in sheet2 and Polyphenols in sheet 3) and the four stilbenes and stilbenoids involved in the response to the infection (see section 3.4) (sheet 3) reported for each genotype and for each year.
		µg/kg	0hpi				0hpi				12hpi				12hpi				48 hpi				48 hpi				96 hpi				96 hpi
			2016				2017				2016				2017				2016				2017
	Class	Compounds	average NI	stan.error NI	average I	stan.error I	average NI	stan.error NI	average I	stan.error I	average NI	stan.error NI	average I	stan.error I	average NI	stan.error NI	average I	stan.error I	average NI	stan.error NI	average I	stan.error I	average NI	stan.error NI	average I	stan.error I	average NI	stan.error NI	average I	stan.error I	average NI	stan.error NI	average I	stan.error I
Bianca	Alcohols	(E)-2-Hexenol	n.d.	n.d.	n.d.	n.d.	32.747	n.d.	14.6156	3.62944	n.d.	n.d.	n.d.	n.d.	9.44763	n.d.	15.5861	n.d.	n.d.	n.d.	n.d.	n.d.	n.d.	n.d.	41.5993	5.7657	n.d.	n.d.	n.d.	n.d.	13.8761	2.86331	92.4318	23.2539
		1-hexanol	n.d.	n.d.	n.d.	n.d.	77.6206	23.3476	67.5651	20.8702	n.d.	n.d.	n.d.	n.d.	61.2806	12.7074	68.4595	26.17	n.d.	n.d.	n.d.	n.d.	74.4029	6.10148	214.039	74.7365	n.d.	n.d.	n.d.	n.d.	83.6289	15.3402	190.499	42.6414
		1-hexanol-2-ethyl	n.d.	n.d.	n.d.	n.d.	157.957	37.9223	207.35	62.3064	n.d.	n.d.	n.d.	n.d.	185.188	33.181	181.315	39.9033	n.d.	n.d.	n.d.	n.d.	489.456	104.756	440.501	91.1216	n.d.	n.d.	n.d.	n.d.	231.682	35.1178	271.343	92.8393
		1-Octen-3-ol	n.d.	n.d.	n.d.	n.d.	49.6342	4.6723	39.4972	4.05588	n.d.	n.d.	n.d.	n.d.	45.8105	2.53789	26.9811	1.06598	n.d.	n.d.	n.d.	n.d.	36.7392	3.01728	40.6154	3.67493	n.d.	n.d.	n.d.	n.d.	33.1526	5.92743	38.7415	4.70119
	Aldehydes	2-hexenal	n.d.	n.d.	n.d.	n.d.	1159.76	312.808	1027.85	122.786	n.d.	n.d.	n.d.	n.d.	1058.64	214.696	820.984	131.198	n.d.	n.d.	n.d.	n.d.	1173.81	213.326	1006.64	86.8392	n.d.	n.d.	n.d.	n.d.	1025.34	136.831	1345.94	201.425
		nonanal	n.d.	n.d.	n.d.	n.d.	36.3257	4.32092	34.5622	2.2047	n.d.	n.d.	n.d.	n.d.	33.142	1.00379	42.2398	2.81877	n.d.	n.d.	n.d.	n.d.	39.91	3.20341	35.5948	2.76479	n.d.	n.d.	n.d.	n.d.	53.5365	n.d.	75.3573	15.2197
	Benzenoids	benzaldehyde	n.d.	n.d.	n.d.	n.d.	126.2	14.7781	197.107	29.0819	n.d.	n.d.	n.d.	n.d.	121.226	18.7243	169.853	15.6027	n.d.	n.d.	n.d.	n.d.	251.24	71.3694	504.203	116.066	n.d.	n.d.	n.d.	n.d.	239.101	69.3306	919.111	132.424
	Esters	cis-3-hexenyl benzoate	n.d.	n.d.	n.d.	n.d.	288.865	119.872	606.162	201.506	n.d.	n.d.	n.d.	n.d.	321.98	119.155	448.424	195.662	n.d.	n.d.	n.d.	n.d.	209.923	87.6225	386.121	101.02	n.d.	n.d.	n.d.	n.d.	250.649	97.0708	377.982	131.883
		methyl-salicylate	n.d.	n.d.	n.d.	n.d.	194.181	64.2982	783.056	354.284	n.d.	n.d.	n.d.	n.d.	136.101	31.2201	208.136	55.6758	n.d.	n.d.	n.d.	n.d.	177.987	82.532	1449.31	231.047	n.d.	n.d.	n.d.	n.d.	200.487	67.7057	1356.53	493.448
	Terpenoids	farnesene	n.d.	n.d.	n.d.	n.d.	45.0082	20.3849	459.524	275.905	n.d.	n.d.	n.d.	n.d.	24.1348	11.3672	38.9771	21.583	n.d.	n.d.	n.d.	n.d.	40.278	12.2794	495.295	247.423	n.d.	n.d.	n.d.	n.d.	43.3303	15.9426	1479.96	634.918
		linalool	n.d.	n.d.	n.d.	n.d.	19.0741	5.8311	18.5054	5.31845	n.d.	n.d.	n.d.	n.d.	14.3917	3.41468	13.0774	4.39203	n.d.	n.d.	n.d.	n.d.	15.0358	1.58748	41.1096	9.74074	n.d.	n.d.	n.d.	n.d.	15.7954	2.03386	43.8874	7.74982
		E-nerolidol	n.d.	n.d.	n.d.	n.d.	20.823	2.48691	25.7389	3.53959	n.d.	n.d.	n.d.	n.d.	30.4795	2.04802	16.3682	2.12697	n.d.	n.d.	n.d.	n.d.	19.7997	2.52034	26.4374	1.54444	n.d.	n.d.	n.d.	n.d.	18.7924	2.21552	20.3671	2.2171
		neral	n.d.	n.d.	n.d.	n.d.	7.89282	0.777352	10.2614	1.52056	n.d.	n.d.	n.d.	n.d.	7.33879	0.628189	7.76007	0.576001	n.d.	n.d.	n.d.	n.d.	7.10058	0.283572	11.1322	0.759821	n.d.	n.d.	n.d.	n.d.	5.87835	0.592949	33.4498	9.67439
	Unknowns VOCs	unknown-4	n.d.	n.d.	n.d.	n.d.	85.404	19.7661	79.1706	18.6639	n.d.	n.d.	n.d.	n.d.	105.903	39.959	38.8677	10.0157	n.d.	n.d.	n.d.	n.d.	86.4787	16.3009	126.569	35.8555	n.d.	n.d.	n.d.	n.d.	53.277	13.0679	152.597	57.9991
		Unknown13	n.d.	n.d.	n.d.	n.d.	3.2271	n.d.	28.6478	9.06898	n.d.	n.d.	n.d.	n.d.	n.d.	n.d.	4.15237	n.d.	n.d.	n.d.	n.d.	n.d.	n.d.	n.d.	26.957	8.05377	n.d.	n.d.	n.d.	n.d.	4.64833	n.d.	76.9344	21.4249
F12P160	Alcohols	(E)-2-Hexenol	n.d.	n.d.	n.d.	n.d.	19.6074	0.212849	15.5108	0.877165	n.d.	n.d.	n.d.	n.d.	17.7719	3.82578	20.6658	0.0652157	n.d.	n.d.	n.d.	n.d.	13.4552	0.626955	37.8674	6.90759	n.d.	n.d.	n.d.	n.d.	13.1523	1.27882	82.1378	14.924
		1-hexanol	n.d.	n.d.	n.d.	n.d.	115.763	31.2527	115.464	33.4485	n.d.	n.d.	n.d.	n.d.	115.504	47.2854	131.68	43.9478	n.d.	n.d.	n.d.	n.d.	95.5012	15.5532	149.281	41.4721	n.d.	n.d.	n.d.	n.d.	113.963	7.43526	219.156	53.3251
		1-hexanol-2-ethyl	n.d.	n.d.	n.d.	n.d.	215.15	55.4117	239.37	74.9835	n.d.	n.d.	n.d.	n.d.	161.715	41.611	173.402	42.9887	n.d.	n.d.	n.d.	n.d.	135.702	11.8593	187.606	40.1501	n.d.	n.d.	n.d.	n.d.	161.371	13.4963	171.505	26.0011
		1-Octen-3-ol	n.d.	n.d.	n.d.	n.d.	45.6588	2.32625	32.4344	6.80609	n.d.	n.d.	n.d.	n.d.	39.2419	4.87157	43.3964	12.7008	n.d.	n.d.	n.d.	n.d.	28.3906	1.83389	43.1174	9.21275	n.d.	n.d.	n.d.	n.d.	29.6004	3.27285	24.1936	4.39986
	Aldehydes	2-hexenal	n.d.	n.d.	n.d.	n.d.	1639.07	350.059	1524.78	237.647	n.d.	n.d.	n.d.	n.d.	1477.81	478.061	890.19	209.275	n.d.	n.d.	n.d.	n.d.	1610.46	265.268	1420.05	91.6251	n.d.	n.d.	n.d.	n.d.	1647.95	294.944	1610.83	210.101
		nonanal	n.d.	n.d.	n.d.	n.d.	65.9506	1.67058	68.9554	19.8492	n.d.	n.d.	n.d.	n.d.	46.1149	0.243408	55.5707	2.4105	n.d.	n.d.	n.d.	n.d.	125.69	43.3454	43.2169	n.d.	n.d.	n.d.	n.d.	n.d.	55.2657	12.0434	99.4726	19.0384
	Benzenoids	benzaldehyde	n.d.	n.d.	n.d.	n.d.	158.09	11.276	211.159	24.3927	n.d.	n.d.	n.d.	n.d.	133.934	26.5974	312.047	72.89	n.d.	n.d.	n.d.	n.d.	231.163	52.2724	389.565	38.93	n.d.	n.d.	n.d.	n.d.	224.634	33.5516	549.966	52.3898
	Esters	cis-3-hexenyl benzoate	n.d.	n.d.	n.d.	n.d.	549.656	267.543	828.278	387.626	n.d.	n.d.	n.d.	n.d.	564.068	258.246	413.118	197.933	n.d.	n.d.	n.d.	n.d.	690.455	348.772	473.85	178.096	n.d.	n.d.	n.d.	n.d.	711.545	317.098	467.772	199.459
		methyl-salicylate	n.d.	n.d.	n.d.	n.d.	211.271	55.3634	241.398	65.873	n.d.	n.d.	n.d.	n.d.	86.1151	15.0252	324.416	173.029	n.d.	n.d.	n.d.	n.d.	436.757	114.153	1828.22	540.379	n.d.	n.d.	n.d.	n.d.	300.297	16.0854	707.829	332.406
	Terpenoids	farnesene	n.d.	n.d.	n.d.	n.d.	109.11	59.0162	831.319	400.425	n.d.	n.d.	n.d.	n.d.	68.5079	28.1203	257.745	157.662	n.d.	n.d.	n.d.	n.d.	128.347	43.5577	1603.79	1095.19	n.d.	n.d.	n.d.	n.d.	453.369	231.104	4796.91	2245.66
		linalool	n.d.	n.d.	n.d.	n.d.	380.235	131.877	299.432	154.85	n.d.	n.d.	n.d.	n.d.	167.576	59.6541	214.185	102.354	n.d.	n.d.	n.d.	n.d.	247.972	56.9621	390.253	116.434	n.d.	n.d.	n.d.	n.d.	206.769	42.8449	207.687	49.6178
		E-nerolidol	n.d.	n.d.	n.d.	n.d.	45.1997	2.31601	33.8208	2.91765	n.d.	n.d.	n.d.	n.d.	33.1586	3.55814	35.3223	13.5602	n.d.	n.d.	n.d.	n.d.	44.4856	6.47269	38.8818	2.33699	n.d.	n.d.	n.d.	n.d.	60.273	11.9147	49.0091	1.0782
		neral	n.d.	n.d.	n.d.	n.d.	55.2312	5.41553	58.8294	7.66779	n.d.	n.d.	n.d.	n.d.	50.536	9.00942	53.7868	17.9703	n.d.	n.d.	n.d.	n.d.	48.2396	9.80248	70.6214	11.5283	n.d.	n.d.	n.d.	n.d.	41.452	6.61376	34.6569	8.56243
	Unknowns VOCs	unknown-4	n.d.	n.d.	n.d.	n.d.	142.298	55.6489	125.26	74.7475	n.d.	n.d.	n.d.	n.d.	111.616	40.5332	95.981	53.5486	n.d.	n.d.	n.d.	n.d.	129.483	27.2564	511.442	348.46	n.d.	n.d.	n.d.	n.d.	142.539	35.1487	499.202	367.171
		Unknown13	n.d.	n.d.	n.d.	n.d.	25.2117	5.18849	46.9398	1.84709	n.d.	n.d.	n.d.	n.d.	10.522	0.945514	21.7728	6.39431	n.d.	n.d.	n.d.	n.d.	15.7666	0.888844	126.211	29.892	n.d.	n.d.	n.d.	n.d.	49.3479	10.3404	215.315	75.8068
Solaris	Alcohols	(E)-2-Hexenol	n.d.	n.d.	n.d.	n.d.	24.0136	2.20693	16.8535	0.703954	n.d.	n.d.	n.d.	n.d.	29.3524	6.45886	37.7554	1.80262	n.d.	n.d.	n.d.	n.d.	17.6428	2.33145	199.007	28.5978	n.d.	n.d.	n.d.	n.d.	17.6385	6.64714	463.992	69.6541
		1-hexanol	n.d.	n.d.	n.d.	n.d.	74.2488	12.3298	74.9105	9.4812	n.d.	n.d.	n.d.	n.d.	83.8876	13.3319	150.871	56.7356	n.d.	n.d.	n.d.	n.d.	96.8834	14.0063	325.654	113.691	n.d.	n.d.	n.d.	n.d.	126.623	30.4868	367.491	124.614
		1-hexanol-2-ethyl	n.d.	n.d.	n.d.	n.d.	130.601	11.428	129.771	7.95846	n.d.	n.d.	n.d.	n.d.	144.974	5.30088	131.443	16.6137	n.d.	n.d.	n.d.	n.d.	130.74	13.881	192.539	20.06	n.d.	n.d.	n.d.	n.d.	139.512	17.8548	205.806	18.7801
		1-Octen-3-ol	n.d.	n.d.	n.d.	n.d.	48.9298	1.89018	28.8682	3.87142	n.d.	n.d.	n.d.	n.d.	43.307	4.55023	34.1021	2.51671	n.d.	n.d.	n.d.	n.d.	57.8415	7.98023	42.7581	3.25392	n.d.	n.d.	n.d.	n.d.	48.807	5.99929	28.5839	4.08648
	Aldehydes	2-hexenal	n.d.	n.d.	n.d.	n.d.	1269.34	82.3465	1108.82	126.029	n.d.	n.d.	n.d.	n.d.	1208.97	126.658	769.102	60.9404	n.d.	n.d.	n.d.	n.d.	1082.61	129.745	1596.12	128.779	n.d.	n.d.	n.d.	n.d.	1219.11	124.276	1731.01	97.0731
		nonanal	n.d.	n.d.	n.d.	n.d.	44.1741	3.51784	89.1384	19.328	n.d.	n.d.	n.d.	n.d.	81.3498	1.50113	42.6144	2.26843	n.d.	n.d.	n.d.	n.d.	62.0375	3.18527	90.3012	11.1709	n.d.	n.d.	n.d.	n.d.	61.8456	5.70964	58.1878	6.71375
	Benzenoids	benzaldehyde	n.d.	n.d.	n.d.	n.d.	142.139	17.8346	182.182	24.1423	n.d.	n.d.	n.d.	n.d.	148.253	15.1473	232.825	38.1618	n.d.	n.d.	n.d.	n.d.	211.241	38.8846	398.881	36.4293	n.d.	n.d.	n.d.	n.d.	219.351	39.7614	600.842	87.1233
	Esters	cis-3-hexenyl benzoate	n.d.	n.d.	n.d.	n.d.	1435.79	520.109	858.06	342.499	n.d.	n.d.	n.d.	n.d.	789.709	213.504	823.08	426.478	n.d.	n.d.	n.d.	n.d.	921.536	234.016	1211.4	557.202	n.d.	n.d.	n.d.	n.d.	588.821	120.669	850.918	507.073
		methyl-salicylate	n.d.	n.d.	n.d.	n.d.	1928.87	841.261	901.375	459.139	n.d.	n.d.	n.d.	n.d.	1140.05	695.539	613.141	389.278	n.d.	n.d.	n.d.	n.d.	2418.39	1436.67	1235.78	652.531	n.d.	n.d.	n.d.	n.d.	2831.11	1052.33	916.338	203.522
	Terpenoids	farnesene	n.d.	n.d.	n.d.	n.d.	50.0995	25.1801	207.282	169.346	n.d.	n.d.	n.d.	n.d.	23.8122	11.8149	18.8602	8.13747	n.d.	n.d.	n.d.	n.d.	60.3365	20.9432	162.845	73.2527	n.d.	n.d.	n.d.	n.d.	81.7048	45.2104	991.682	635.646
		linalool	n.d.	n.d.	n.d.	n.d.	71.6091	21.3514	85.6676	31.1559	n.d.	n.d.	n.d.	n.d.	87.1566	19.8972	46.4094	10.0029	n.d.	n.d.	n.d.	n.d.	122.14	33.1023	89.2314	23.9414	n.d.	n.d.	n.d.	n.d.	107.6	27.557	89.8868	22.707
		E-nerolidol	n.d.	n.d.	n.d.	n.d.	21.0521	3.16227	22.1753	4.44082	n.d.	n.d.	n.d.	n.d.	19.2925	3.18425	14.4944	1.41198	n.d.	n.d.	n.d.	n.d.	27.0304	4.34032	24.9548	0.159386	n.d.	n.d.	n.d.	n.d.	38.5366	1.41429	14.2398	0.906183
		neral	n.d.	n.d.	n.d.	n.d.	27.008	1.09215	30.7716	6.88912	n.d.	n.d.	n.d.	n.d.	25.4705	1.52031	19.6736	1.14953	n.d.	n.d.	n.d.	n.d.	30.206	7.93566	29.6469	1.47534	n.d.	n.d.	n.d.	n.d.	22.1415	4.14241	40.2009	7.23625
	Unknowns VOCs	unknown-4	n.d.	n.d.	n.d.	n.d.	104.731	40.8904	51.3737	16.2815	n.d.	n.d.	n.d.	n.d.	67.2527	22.8862	35.1359	9.52778	n.d.	n.d.	n.d.	n.d.	140.228	34.0546	60.1882	14.4183	n.d.	n.d.	n.d.	n.d.	110.671	17.0013	188.996	128.411
		Unknown13	n.d.	n.d.	n.d.	n.d.	8.00813	1.10206	21.4214	8.68492	n.d.	n.d.	n.d.	n.d.	4.35516	n.d.	n.d.	n.d.	n.d.	n.d.	n.d.	n.d.	n.d.	n.d.	14.1226	0.524216	n.d.	n.d.	n.d.	n.d.	n.d.	n.d.	34.1241	5.17284
BC4	Alcohols	(E)-2-Hexenol	n.d.	n.d.	n.d.	n.d.	23.4863	4.64452	22.8435	4.75183	n.d.	n.d.	n.d.	n.d.	24.7013	4.96912	65.4337	23.8855	n.d.	n.d.	n.d.	n.d.	20.5067	1.48776	82.5721	16.2967	n.d.	n.d.	n.d.	n.d.	15.083	3.24305	238.073	115.913
		1-hexanol	22.9914	2.11461	20.0237	4.46871	69.2819	3.1708	85.8425	2.91048	21.8224	1.81672	15.87	4.68676	67.0914	6.87112	230.26	21.2864	30.847	4.47255	31.8211	11.5442	59.3475	14.0144	338.21	79.8943	30.4679	7.734	33.8481	4.45295	35.3986	1.47607	414.937	111.601
		1-hexanol-2-ethyl	102.185	5.98915	104.799	7.14355	192.12	14.4971	151.588	47.8758	107.807	7.7662	98.2982	9.14851	85.2363	4.74693	165.084	44.0122	104.867	4.29599	148.024	6.91956	89.1985	14.3199	178.332	45.7126	113.924	17.7204	128.681	23.4106	165.533	53.5607	232.08	57.8998
		1-Octen-3-ol	n.d.	n.d.	n.d.	n.d.	43.5679	8.66275	28.9509	1.47648	n.d.	n.d.	n.d.	n.d.	32.0216	6.94323	30.4555	4.24804	n.d.	n.d.	n.d.	n.d.	36.7668	9.03392	31.9591	5.82388	n.d.	n.d.	n.d.	n.d.	22.2115	2.39822	23.8407	3.74015
	Aldehydes	2-hexenal	877.848	27.0478	839.098	85.7152	1181.04	53.8934	973.681	40.1849	732.866	59.016	638.758	24.1248	1405.71	378.231	1017.48	77.2758	928.59	68.7754	1222.19	258.989	1610.93	459.425	1198.92	62.4334	972.753	149.007	1221.37	104.356	1229.09	161.625	1450.2	122.725
		nonanal	n.d.	n.d.	n.d.	n.d.	474.26	n.d.	81.8	21.3502	n.d.	n.d.	n.d.	n.d.	88.7632	7.91951	177.499	n.d.	n.d.	n.d.	n.d.	n.d.	127.766	38.6001	154.226	38.6984	n.d.	n.d.	n.d.	n.d.	80.0472	8.61953	64.2516	n.d.
	Benzenoids	benzaldehyde	103.497	17.0914	196.799	27.0878	100.188	18.4554	180.777	47.5474	95.2107	16.1994	264.553	42.9442	115.107	10.6231	406.349	107.211	136.093	30.4542	556.097	30.8812	121.839	39.6603	398.292	154.021	225.009	47.752	300.009	51.703	71.9719	10.9073	292.656	135.408
	Esters	cis-3-hexenyl benzoate	1445.07	368.506	1265.65	401.232	45.4641	29.2372	71.0262	3.19939	1334.95	74.3128	808.762	98.4843	58.6735	29.0296	38.1736	26.7845	1145.44	373.161	788.361	237.151	92.1194	60.4156	75.2019	40.7752	984.902	294.152	924.379	157.594	7.34658	1.26612	18.9301	3.38347
		methyl-salicylate	38.9546	1.23634	59.6575	29.3523	394.126	340.28	799.649	101.584	21.888	4.95699	66.941	20.587	102.97	17.2544	944.07	785.021	75.0147	35.7677	432.876	125.756	448.028	185.405	2099.2	904.317	36.8108	5.0461	527.636	124.953	69.3176	2.91913	609.163	388.078
	Terpenoids	farnesene	3.19336	1.31965	3.30405	1.93424	92.0172	27.7019	209.277	60.1079	1.24051	0.55542	0.684509	0.130123	82.3079	20.8746	79.6599	28.5016	3.40755	0.453666	28.6858	5.76703	113.833	17.3452	3873.57	1293.43	8.71548	2.11588	130.32	12.6246	76.7179	26.7891	7737.43	6821.91
		linalool	9.57526	0.578623	7.66037	1.72788	40.6537	5.48566	20.1229	5.16762	11.0065	1.53591	9.01099	1.09526	23.3058	2.29709	29.0771	6.69703	11.8194	2.37259	25.4759	8.41752	39.6535	16.1642	33.6294	11.3074	17.8889	4.5129	17.7128	3.64414	9.90912	2.32099	25.2925	7.88497
		E-nerolidol	n.d.	n.d.	n.d.	n.d.	25.4954	2.66663	37.8865	8.71475	n.d.	n.d.	n.d.	n.d.	49.563	19.7987	34.4658	8.7116	n.d.	n.d.	n.d.	n.d.	45.6724	17.1161	74.841	28.7546	n.d.	n.d.	n.d.	n.d.	22.3053	5.85727	50.5769	10.5409
		neral	n.d.	n.d.	n.d.	n.d.	22.8086	1.86761	11.0515	1.93506	n.d.	n.d.	n.d.	n.d.	14.4224	4.07972	11.4661	0.898696	n.d.	n.d.	n.d.	n.d.	14.452	4.82788	18.9253	6.59492	n.d.	n.d.	n.d.	n.d.	7.98891	3.87695	9.9324	0.0508838
	Unknowns VOCs	unknown-4	13.4032	2.34819	17.4193	6.58917	103.294	13.6897	78.0955	6.91745	14.0187	1.23078	14.5212	4.52316	132.547	61.1884	62.0669	23.7885	25.0725	8.00602	95.4687	37.6285	111.089	42.8563	103.011	48.5966	28.9599	18.4024	51.8815	11.2377	52.7892	14.2343	75.2349	10.4634
		Unknown13	n.d.	n.d.	n.d.	n.d.	12.9236	n.d.	9.26828	1.58149	n.d.	n.d.	n.d.	n.d.	5.91613	0.314992	10.4253	n.d.	n.d.	n.d.	n.d.	n.d.	7.693	n.d.	72.2341	31.4408	n.d.	n.d.	n.d.	n.d.	7.54691	0.909644	174.178	141.412
Pinot Noir	Alcohols	(E)-2-Hexenol	n.d.	n.d.	n.d.	n.d.	7.33952	n.d.	13.4557	3.94418	n.d.	n.d.	n.d.	n.d.	9.62106	1.17195	25.4114	7.79155	n.d.	n.d.	n.d.	n.d.	10.2165	2.3407	49.2775	7.4622	n.d.	n.d.	n.d.	n.d.	98.0097	n.d.	290.091	61.1378
		1-hexanol	23.3313	2.45621	12.0241	2.86984	34.2167	1.64077	52.4489	13.8443	13.4076	1.2936	18.7149	1.58567	35.9942	2.02003	146.679	40.6456	40.4079	0.299958	26.3959	7.85145	41.3472	9.13093	198.908	0.790761	31.3482	1.65132	19.9295	2.99712	29.9149	0.0986712	294.062	57.5128
		1-hexanol-2-ethyl	123.802	20.0448	281.656	159.416	162.951	8.90726	166.695	17.6245	133.661	3.52971	121.536	12.3127	102.525	9.24505	164.631	47.9215	122.021	10.8933	157.894	18.7177	110.042	31.6036	127.396	37.7458	106.455	9.87537	92.7062	5.00567	117.796	37.3347	359.011	134.887
		1-Octen-3-ol	n.d.	n.d.	n.d.	n.d.	37.0994	4.51283	23.2582	2.92119	n.d.	n.d.	n.d.	n.d.	34.5216	1.99076	32.3865	5.94613	n.d.	n.d.	n.d.	n.d.	33.2513	10.468	23.5403	3.66845	n.d.	n.d.	n.d.	n.d.	35.0819	12.3103	33.7151	6.96548
	Aldehydes	2-hexenal	1414.14	99.0384	930.811	148.751	1164.23	418.448	1049.02	224.136	980.176	43.0888	802.545	65.3887	856.089	26.1366	1023.86	286.268	1559.62	107.075	1278.04	73.718	992.17	137.485	1257.52	235.042	1759.7	192.699	1236.47	123.402	1228.29	231.988	1158.05	103.725
		nonanal	n.d.	n.d.	n.d.	n.d.	395.155	172.18	101.763	15.9442	n.d.	n.d.	n.d.	n.d.	132.215	69.8342	308.038	75.9828	n.d.	n.d.	n.d.	n.d.	159.115	86.6106	162.425	98.148	n.d.	n.d.	n.d.	n.d.	234.917	93.5887	60.8428	17.8899
	Benzenoids	benzaldehyde	146.363	8.06574	86.3203	8.28447	65.2959	10.685	73.815	15.8456	103.157	15.7058	97.2774	12.5774	98.2611	5.03338	154.208	42.3002	246.052	35.0351	166.614	20.4996	77.222	14.9965	148.457	16.4531	240.376	23.7764	175.555	28.6614	92.082	20.9576	285.926	19.0938
	Esters	cis-3-hexenyl benzoate	1779.14	403.719	2120.54	1076.59	8.04024	2.67551	52.9295	18.4471	1683.45	581.149	1667.27	473.428	39.7024	29.156	12.9072	3.83376	1299.43	279.368	1149.38	259.734	3.16386	0.671133	38.6486	6.20902	1887.43	297.642	1024.95	153.641	24.7521	21.7	33.1529	11.0504
		methyl-salicylate	58.3224	6.01208	11.2792	5.08697	139.297	96.9313	113.479	34.4009	19.5351	4.14573	15.8559	6.43206	156.122	86.954	74.1032	41.1029	89.6175	36.835	22.188	6.02695	19.7367	3.25854	333.447	149.073	62.2847	12.6266	69.4468	8.5517	67.7907	45.9143	302.244	189.641
	Terpenoids	farnesene	1.99796	0.526222	2.70421	1.04169	24.7258	11.3767	312.016	83.6985	1.49569	0.625654	1.50722	0.28158	32.5218	5.76796	92.2088	36.7553	30.25	15.1689	44.611	20.0589	169.233	96.2686	1970.63	1517.03	11.495	2.28801	111.688	23.2229	84.2452	46.6501	1320.54	191.661
		linalool	12.8498	1.26484	10.0548	0.293887	64.1842	7.01407	51.952	6.71494	12.4942	1.93979	17.8205	3.05744	40.5264	6.40624	72.519	27.3262	22.047	2.51461	43.2803	6.51356	66.9053	27.7168	59.5152	11.2654	21.1704	1.07312	30.2191	1.026	39.3645	8.36626	54.34	5.72841
		E-nerolidol	n.d.	n.d.	n.d.	n.d.	14.5526	1.72845	13.6289	1.95575	n.d.	n.d.	n.d.	n.d.	17.5266	6.62978	25.2959	12.5726	n.d.	n.d.	n.d.	n.d.	19.7102	8.22086	37.3393	7.14223	n.d.	n.d.	n.d.	n.d.	22.4333	8.7577	14.4541	0.364857
		neral	n.d.	n.d.	n.d.	n.d.	15.3877	2.03977	11.619	1.61776	n.d.	n.d.	n.d.	n.d.	11.4219	1.20808	14.7723	5.02044	n.d.	n.d.	n.d.	n.d.	15.8185	4.60702	16.143	3.35497	n.d.	n.d.	n.d.	n.d.	8.89188	0.518491	17.7336	3.20402
	Unknowns VOCs	unknown-4	17.009	1.68895	8.21721	1.28438	58.9481	16.802	29.8729	2.84381	15.8503	2.24587	13.4277	4.12957	81.8164	25.5707	53.4746	23.6504	41.2629	11.4726	55.2769	11.8641	78.5973	33.4163	69.6262	18.2956	36.6542	4.16076	40.0796	6.44344	78.0897	48.7375	145.122	68.7569
		Unknown13	n.d.	n.d.	n.d.	n.d.	8.12033	n.d.	10.5473	1.69597	n.d.	n.d.	n.d.	n.d.	n.d.	n.d.	4.14158	n.d.	n.d.	n.d.	n.d.	n.d.	11.5894	1.21251	47.0034	33.2388	n.d.	n.d.	n.d.	n.d.	4.36196	n.d.	34.5882	4.70854
		µg/kg	0hpi				0hpi				12hpi				12hpi				48 hpi				48 hpi				96 hpi				96 hpi
			2017				2018				2017				2018				2017				2018				2017				2018
	Class	Compounds	average NI	stan.error NI	average I	stan.error I	average NI	stan.error NI	average I	stan.error I	average NI	stan.error NI	average I	stan.error I	average NI	stan.error NI	average I	stan.error I	average NI	stan.error NI	average I	stan.error I	average NI	stan.error NI	average I	stan.error I	average NI	stan.error NI	average I	stan.error I	average NI	stan.error NI	average I	stan.error I
F12P127	Alcohols	(E)-2-Hexenol	10.3797	2.41295	11.181	1.48162	13.1047	2.01652	19.6467	4.40251	12.6473	4.27848	38.1451	12.115	28.4252	9.02665	44.8049	13.956	29.1938	16.3114	541.196	205.557	7.10542	0.168405	15.9063	1.25943	11.1602	0.610969	301.483	206.505	23.8198	6.76936	46.2756	9.89521
		1-hexanol	144.606	35.9237	135.48	32.2473	110.799	23.4445	121.044	18.2867	272.386	104.657	462.56	83.3413	56.0479	5.84722	121.71	29.8942	127.008	0.494898	744.213	219.731	157.518	104.563	98.3996	8.58808	152.54	8.26559	750.051	371.455	46.8143	9.37571	158.499	30.2813
		1-hexanol-2-ethyl	79.5521	21.3619	84.444	9.85397	72.4409	12.2903	69.0682	9.01851	117.427	20.2904	115.618	15.0327	63.4259	12.4318	54.2116	17.3461	101.341	43.719	215.99	51.4826	66.0376	24.9337	43.9943	6.15844	85.0132	32.8253	119.965	17.5727	48.4519	13.7703	46.5325	8.20778
		1-Octen-3-ol	28.1659	3.93722	22.0886	3.26454	24.5652	2.57305	18.0468	2.50808	49.426	7.18094	41.6208	6.45985	44.6285	22.0693	16.8398	3.70371	45.3889	16.5075	33.2959	7.70399	17.5509	3.35417	17.0994	1.378	49.6641	4.46229	26.3553	3.66913	14.8479	1.3537	21.5542	5.65141
	Aldehydes	2-hexenal	690.524	27.7576	460.729	39.8463	742.253	36.5276	642.781	94.3223	1014.27	181.364	708.71	223.33	730.166	173.428	733.871	116.762	797.848	76.6482	985.191	185.894	1412.02	47.4642	1246	216.957	728.651	20.0941	829.695	69.2386	955.55	71.9914	1427.98	365.089
		nonanal	108.685	43.6647	51.703	10.4581	78.4328	23.9055	59.5953	7.06024	437.568	189.346	57.4001	18.6615	164.818	n.d.	105.832	42.5686	94.2985	n.d.	155.552	33.3571	57.549	9.87975	93.2196	31.1469	76.5286	21.7025	82.6143	16.6845	58.8549	19.3891	146.016	29.1002
	Benzenoids	benzaldehyde	49.7678	1.87889	64.8147	24.0028	48.2637	8.02074	63.7223	11.3291	90.2438	20.751	179.053	1.44314	88.0534	31.3278	100.277	14.5804	234.97	153.692	190.921	37.4386	50.3042	4.90217	79.829	12.0446	62.5876	7.17027	225.674	67.8742	61.4606	8.22231	169.518	65.1024
	Esters	cis-3-hexenyl benzoate	34.8515	13.8851	75.1933	29.7423	19.3897	9.29396	52.9486	17.4642	125.041	83.2346	116.517	96.5214	9.57428	3.40373	16.2274	6.3902	400.246	298.972	75.1247	26.7387	5.7465	0.242654	21.8763	2.98577	21.755	3.37109	111.375	24.4441	8.17532	1.75019	75.7412	11.6632
		methyl-salicylate	1764.94	1305.93	932.826	432.023	1634.07	615.751	800.58	240.403	684.168	293.031	1204.17	983.192	6056.55	4457.87	867.561	406.566	2260.51	2156.19	1107.68	287.932	708.887	301.043	444.553	277.013	562.398	264.026	3106.37	1839.68	822.676	168.177	1485.84	433.144
	Terpenoids	farnesene	35.9662	10.1839	83.7352	10.7512	39.9806	5.73417	4005.64	2108.52	127.331	82.9588	30.676	6.82516	122.118	62.2889	2468.64	719.723	124.585	n.d.	8067.69	2414.96	52.3215	31.5307	1936.7	503.076	46.7802	2.99108	1951.67	1657.18	18.4592	2.98687	19221.4	3069.7
		linalool	98.5053	22.6982	68.229	12.1561	80.7275	16.0219	66.4328	6.06494	114.412	25.5668	190.559	89.8547	68.7942	28.2842	40.1435	3.78262	687.157	459.269	123.537	32.1002	71.6132	36.1995	55.2623	5.49378	64.7479	6.34189	144.351	45.1385	48.613	19.9	99.6259	3.94544
		E-nerolidol	20.9578	6.92328	27.3444	15.6706	23.1203	4.05511	41.0777	10.243	28.7806	5.79853	23.2587	11.9366	17.0926	3.68286	23.9237	1.8058	175.145	107.822	42.0227	20.1231	28.4677	13.3235	35.0545	2.93607	24.885	1.87219	114.221	62.9324	25.795	4.7327	119.006	34.0044
		neral	8.41357	1.73954	8.35852	1.08056	10.4876	1.77929	12.7449	2.14448	12.1962	2.91325	20.906	3.72122	8.75056	4.50866	12.6421	3.0732	10.4771	n.d.	14.6591	3.64968	8.33926	1.30742	11.2498	0.894533	8.74603	0.508556	16.6624	3.49557	9.3538	1.94949	24.3663	0.207758
	Unknowns VOCs	unknown-4	74.7397	24.1107	26.0582	11.5537	85.5456	12.798	233.645	172.719	92.2982	8.91218	56.9757	20.2489	51.3558	24.0805	75.583	18.1028	187.724	99.7344	19.3071	0.0347647	134.565	62.7616	64.0523	21.4387	72.8483	9.02239	33.8082	8.26627	62.2206	15.7136	122.714	n.d.
		Unknown13	n.d.	n.d.	n.d.	n.d.	11.6609	n.d.	134.738	26.9192	9.9329	n.d.	n.d.	n.d.	110.804	84.2687	57.64	20.0643	4.14079	n.d.	139.728	35.6388	24.1302	n.d.	48.1767	12.5171	n.d.	n.d.	49.9576	31.0656	16.1656	n.d.	322.384	57.3995
F12P60	Alcohols	(E)-2-Hexenol	16.1927	1.98744	19.4544	1.34094	18.3315	4.54382	15.1187	2.11725	22.181	4.22023	68.3494	27.1177	12.3151	4.55486	21.168	9.68504	10.2395	1.99546	437.312	275.422	7.19204	1.05549	16.1888	3.57398	15.9621	1.59613	501.205	196.578	10.7098	2.41136	28.2595	0.324009
		1-hexanol	51.0649	8.78374	61.3645	5.98199	48.9275	10.5144	53.0915	5.01368	67.1613	9.13411	205.542	52.6379	38.0205	8.77038	82.4151	34.3199	31.4888	2.4382	893.723	221.573	32.2995	1.78613	68.8692	16.1164	50.2185	12.289	650.532	109.312	34.9103	11.3011	79.5933	8.55138
		1-hexanol-2-ethyl	121.792	23.2488	171.076	51.3823	133.376	20.4993	133.851	28.4063	117.98	1.87987	157.606	7.88309	93.9852	18.5498	96.5285	3.26442	75.8929	12.1176	215.341	17.4744	120.809	13.649	130.311	17.1874	130.71	31.3815	234.938	113.243	130.201	70.867	217.508	87.6025
		1-Octen-3-ol	45.03	12.5387	26.756	1.51442	33.6493	7.6724	26.6112	0.750111	45.3802	13.8643	29.8143	8.73648	26.1491	3.96884	21.7214	4.87793	37.32	3.90846	39.8834	2.46995	20.5459	3.5671	41.501	7.27208	38.4279	9.53731	28.5833	1.42118	15.149	1.46227	52.9112	10.0648
	Aldehydes	2-hexenal	679.647	140.473	631.311	108.141	941.166	151.431	856.331	122.26	623.277	128.937	575.693	78.6165	1178.04	128.214	920.35	89.5395	617.183	19.7929	718.771	105.823	965.389	55.7273	1001.73	19.6836	784.683	83.3923	642.01	108.362	1158.04	49.7698	982.964	160.207
		nonanal	35.8682	6.24521	97.2398	35.2782	57.8556	13.3362	97.691	17.1391	53.3978	10.418	414.075	363.935	79.8794	16.2726	60.4429	6.95778	71.9404	34.1269	76.248	6.87351	84.7288	24.2248	85.4016	1.79112	41.6206	6.55028	70.1833	17.8475	69.2433	26.0497	184.111	52.4207
	Benzenoids	benzaldehyde	76.6986	6.17461	76.5169	6.01585	77.5605	3.66661	86.6093	5.71707	74.6287	12.2	142.644	36.894	71.6596	10.1381	125.242	2.82485	68.8894	3.55821	220.183	60.0963	72.0094	4.10956	285.586	36.0553	65.7077	14.8437	449.254	133.722	51.2347	4.02655	452.014	114.729
	Esters	cis-3-hexenyl benzoate	41.1164	15.7016	38.4114	10.9965	22.1294	11.0309	40.2204	6.26955	44.2083	15.4658	30.2525	9.83349	4.25756	0.842664	7.65234	0.755078	16.1589	2.06082	139.13	62.2817	3.09446	0.17263	14.0564	4.48673	15.0097	7.07386	42.6736	6.08469	3.70181	0.638126	56.7419	37.9618
		methyl-salicylate	92.5069	35.9966	234.684	58.4288	625.977	327.855	1324.75	586.235	234.149	151.857	158.42	111.313	1664.82	96.1568	1340.21	32.4928	147.375	66.7617	489.908	214.586	463.178	328.289	1275.58	104.111	83.0717	46.5568	553.586	360.955	946.036	438.093	952.742	445.791
	Terpenoids	farnesene	203.5	130.74	1787.52	550.216	240.098	82.1153	3817.39	1130.19	103.137	63.9042	546.952	253.706	269.747	144.72	1267.44	303.335	131.393	28.0697	6805.54	687.415	61.5683	n.d.	2438.54	370.394	256.392	115.855	5265.21	3252.62	131.872	65.5156	5285	2224.83
		linalool	52.7342	17.3575	31.1454	1.36413	44.9217	9.71688	48.4683	8.91206	57.4861	24.7286	41.9164	3.06961	50.6326	0.575209	36.1296	9.82781	37.903	11.5653	60.6233	7.32261	37.6583	2.85111	40.0149	3.99745	40.1225	16.0272	45.5335	6.88942	26.2243	4.78651	40.947	14.5218
		E-nerolidol	40.6474	4.2945	31.3391	4.81285	41.4706	5.82179	68.3697	19.0262	22.734	6.60758	22.1936	3.97726	58.2616	3.11124	38.6368	4.39937	18.7568	2.89149	96.2083	11.0278	42.617	22.4004	61.0837	5.34694	30.1809	1.69265	115.036	67.1473	25.6281	7.37524	77.7566	17.2576
		neral	11.9021	3.46623	10.9462	1.55686	18.0001	3.45852	17.5863	3.53765	10.1316	3.38474	10.5009	1.3114	22.6099	5.76303	12.8154	1.16124	6.66575	1.42116	19.5813	2.35154	19.992	1.39367	19.4097	4.53785	7.47211	1.22244	22.8246	2.02911	14.1309	1.80911	20.2681	5.16893
	Unknowns VOCs	unknown-4	45.0332	19.9134	35.8579	7.07609	81.8373	19.6229	109.71	33.6678	48.2546	13.318	22.6705	3.69877	185.318	15.7293	123.409	22.7013	40.7938	8.98672	53.7442	3.748	91.2681	26.869	152.846	9.75724	42.677	11.8549	61.7966	34.7185	75.334	34.0652	1192.03	980.766
		Unknown13	12.35	n.d.	41.0938	10.5002	20.7221	5.42239	77.5828	20.0492	n.d.	n.d.	19.6803	0.26741	28.0353	2.7966	37.4593	3.97063	5.85733	1.18393	84.9055	24.4055	10.6587	3.97276	65.2254	6.6251	11.8459	1.19839	87.0261	52.7221	11.7585	5.74651	187.621	124.165
Pinot Noir	Alcohols	(E)-2-Hexenol	n.d.	n.d.	n.d.	n.d.	9.02678	1.12324	10.5692	2.20842	9.62106	1.17195	25.4114	7.79155	11.146	0.713547	17.2858	1.99607	10.2165	2.3407	49.2775	7.4622	7.66627	1.99118	16.0068	2.22618	98.0097	n.d.	290.091	61.1378	7.45375	n.d.	16.4114	3.91901
		1-hexanol	n.d.	n.d.	n.d.	n.d.	39.8052	3.27791	42.9857	8.09516	35.9942	2.02003	146.679	40.6456	28.6133	6.78034	67.1327	10.5967	41.3472	9.13093	198.908	0.790761	28.547	8.4979	70.1172	4.94969	29.9149	0.0986712	294.062	57.5128	21.1889	3.37374	76.1474	20.8042
		1-hexanol-2-ethyl	n.d.	n.d.	n.d.	n.d.	157.654	9.88699	161.05	27.1227	102.525	9.24505	164.631	47.9215	130.174	24.6011	120.406	15.9676	110.042	31.6036	127.396	37.7458	89.5943	2.82372	157.2	33.2141	117.796	37.3347	359.011	134.887	68.8542	9.82367	135.155	40.2985
		1-Octen-3-ol	n.d.	n.d.	n.d.	n.d.	35.4445	2.49278	24.3616	2.09097	34.5216	1.99076	32.3865	5.94613	24.8015	4.9892	29.2139	4.75086	33.2513	10.468	23.5403	3.66845	26.2695	9.18025	38.2181	6.32518	35.0819	12.3103	33.7151	6.96548	23.3536	3.65786	28.0799	4.21407
	Aldehydes	2-hexenal	n.d.	n.d.	n.d.	n.d.	1065.51	197.964	1000.59	111.064	856.089	26.1366	1023.86	286.268	1290.46	207.232	846.917	110.682	992.17	137.485	1257.52	235.042	1428.55	370.102	1007.65	122.798	1228.29	231.988	1158.05	103.725	1023.95	48.9679	1268.17	320.14
		nonanal	n.d.	n.d.	n.d.	n.d.	222.162	92.0943	104.119	10.4695	132.215	69.8342	308.038	75.9828	65.079	0.520012	106.39	46.3686	159.115	86.6106	162.425	98.148	51.4233	5.53426	74.0254	16.581	234.917	93.5887	60.8428	17.8899	117.79	49.4399	156.832	69.9281
	Benzenoids	benzaldehyde	n.d.	n.d.	n.d.	n.d.	95.8859	16.3423	80.5544	8.4399	98.2611	5.03338	154.208	42.3002	85.9844	19.2866	124.422	23.7307	77.222	14.9965	148.457	16.4531	101.772	13.5709	188.574	25.5197	92.082	20.9576	285.926	19.0938	85.0743	9.4218	141.824	25.0305
	Esters	cis-3-hexenyl benzoate	n.d.	n.d.	n.d.	n.d.	5.18472	1.7625	32.2248	12.8298	39.7024	29.156	12.9072	3.83376	1.66029	0.220942	5.83913	1.63839	3.16386	0.671133	38.6486	6.20902	19.5657	14.6595	18.5054	8.34391	24.7521	21.7	33.1529	11.0504	3.96337	0.935085	9.60731	5.20827
		methyl-salicylate	n.d.	n.d.	n.d.	n.d.	245.022	67.6117	156.963	45.4061	156.122	86.954	74.1032	41.1029	313.428	151.76	547.938	238.358	19.7367	3.25854	333.447	149.073	502.94	474.347	580.894	276.933	67.7907	45.9143	302.244	189.641	448.209	84.8415	553.147	262.253
	Terpenoids	farnesene	n.d.	n.d.	n.d.	n.d.	57.0218	16.8703	1374.48	827.537	32.5218	5.76796	92.2088	36.7553	59.8175	24.8246	447.111	144.698	169.233	96.2686	1970.63	1517.03	144.142	98.1353	2393.12	687.826	84.2452	46.6501	1320.54	191.661	49.8912	20.5777	3320	1770.73
		linalool	n.d.	n.d.	n.d.	n.d.	51.1704	6.73963	44.3389	5.48453	40.5264	6.40624	72.519	27.3262	35.6831	8.83936	33.3056	1.21008	66.9053	27.7168	59.5152	11.2654	28.4854	2.66112	54.4422	8.49808	39.3645	8.36626	54.34	5.72841	22.3546	4.83553	50.696	7.70698
		E-nerolidol	n.d.	n.d.	n.d.	n.d.	22.1156	4.43569	27.6198	7.90635	17.5266	6.62978	25.2959	12.5726	31.8153	11.7154	25.2797	2.83406	19.7102	8.22086	37.3393	7.14223	27.5829	5.42222	44.5637	5.27703	22.4333	8.7577	14.4541	0.364857	22.3621	4.06203	56.6184	16.6797
		neral	n.d.	n.d.	n.d.	n.d.	21.2049	2.85794	17.5727	3.41643	11.4219	1.20808	14.7723	5.02044	19.3557	5.18133	19.21	1.33883	15.8185	4.60702	16.143	3.35497	19.8485	5.78606	29.4536	6.93051	8.89188	0.518491	17.7336	3.20402	15.2512	3.47582	23.0097	1.8781
	Unknowns VOCs	unknown-4	n.d.	n.d.	n.d.	n.d.	99.0864	23.704	225.588	153.065	81.8164	25.5707	53.4746	23.6504	91.8326	35.5365	84.777	3.18995	78.5973	33.4163	69.6262	18.2956	68.5367	10.1238	165.999	25.3287	78.0897	48.7375	145.122	68.7569	122.355	43.725	143.993	31.0876
		Unknown13	n.d.	n.d.	n.d.	n.d.	15.9537	4.46019	18.3844	4.96244	n.d.	n.d.	4.14158	n.d.	8.52547	n.d.	20.1641	5.52369	11.5894	1.21251	47.0034	33.2388	10.7555	0.461653	62.6967	14.829	4.36196	n.d.	34.5882	4.70854	n.d.	n.d.	87.4184	38.9363

## Sheet: LIPIDS
		mg/kg	0hpi				0hpi				12hpi				12hpi				48 hpi				48 hpi				96 hpi				96 hpi
			2016				2017				2016				2017				2016				2017				2016				2017
	Class	Compounds	average NI	stan.error NI	average I	stan.error I	average NI	stan.error NI	average I	stan.error I	average NI	stan.error NI	average I	stan.error I	average NI	stan.error NI	average I	stan.error I	average NI	stan.error NI	average I	stan.error I	average NI	stan.error NI	average I	stan.error I	average NI	stan.error NI	average I	stan.error I	average NI	stan.error NI	average I	stan.error I
Bianca	Fatty acids	erucic acid	0.0877345	0.0208371	0.058917	0.0108553	0.0657696	0.00436316	0.0672643	0.00225072	0.0627181	0.0104059	0.0549552	0.00244531	0.0426475	0.00204982	0.05085	0.00300244	0.0287798	0.00471707	0.0552216	0.00591079	0.0397983	0.0050651	0.0363291	0.00111448	0.0219395	0.0038178	0.0903352	0.00467985	0.0308769	0.000700443	0.0509212	0.0019237
		oleic acid+cis-vaccenic acid	2.56359	0.344785	1.49236	0.299316	0.723503	0.202735	0.918363	0.222444	1.70786	0.0905856	1.25628	0.167209	0.509944	0.139697	0.466644	0.166776	1.8157	0.302265	5.04901	1.42343	0.00106306	0.00106306	0.201406	0.0818428	2.51962	0.375872	19.9106	4.30004	n.d.	n.d.	0.16494	0.0898665
		palmitic acid	39.4319	6.06653	26.7051	2.70524	7.42279	3.23161	4.37965	0.432001	34.5634	2.39558	27.7401	3.63943	3.02192	0.322049	2.02995	0.280877	24.7681	0.441653	30.6694	3.83211	0.794932	0.301486	1.1914	0.0999507	29.2528	0.287434	65.6949	10.1417	0.00446416	0.00446416	0.790016	0.271352
		stearic acid	45.5717	9.06715	18.2538	3.0461	27.1986	2.46035	19.5391	1.23979	36.2552	1.91993	32.365	6.13339	19.1731	1.94815	12.6565	0.428311	17.2499	1.68074	16.3622	0.478059	11.0126	0.734521	7.48868	1.01994	20.7816	0.987053	21.601	4.5554	3.61651	1.05306	4.29706	1.63908
F12P160	Fatty acids	erucic acid	0.0602131	0.0159746	0.0435628	0.00490571	0.032385	0.0014737	0.047497	0.00374555	0.061919	0.00192646	0.0619843	0.014015	0.0362624	5.95661e-05	0.0446476	0.00405316	0.0498147	0.00828379	0.0699115	0.0027873	0.0460167	0.00535287	0.0379828	0.00206022	0.0465085	0.0071825	0.0856165	0.0213971	0.0353344	0.00270677	0.0418392	0.000877943
		oleic acid+cis-vaccenic acid	1.43973	0.129175	1.19968	0.0255172	n.d.	n.d.	0.534806	0.122628	1.62504	0.203737	1.42082	0.160623	n.d.	n.d.	0.380161	0.380161	2.45508	0.0720982	8.64429	1.27153	n.d.	n.d.	1.30816	0.822022	5.69886	2.05087	19.5118	7.85781	n.d.	n.d.	6.09933	2.37333
		palmitic acid	23.1416	2.09746	23.1762	1.13179	2.03247	0.398487	1.15975	0.387508	32.2563	4.34227	25.8822	0.0980063	0.199355	0.199355	0.0443877	0.0443877	23.8685	2.71914	34.3076	5.34076	n.d.	n.d.	0.543733	0.543733	37.5923	4.57322	67.0408	14.6053	n.d.	n.d.	8.50402	3.28524
		stearic acid	12.4845	1.44199	18.0047	2.10367	9.29371	1.12471	1.59671	1.16791	38.0163	7.91034	35.2455	1.94888	0.88151	0.440808	n.d.	n.d.	17.3767	3.40608	30.8945	9.24068	n.d.	n.d.	n.d.	n.d.	25.455	1.46734	30.0484	2.5332	1.99316	1.14856	8.29078	1.28921
Solaris	Fatty acids	erucic acid	0.166353	0.0285331	0.109087	0.00471635	0.0471995	0.00244102	0.0433101	0.00680087	0.115204	0.0168703	0.137001	0.00961437	0.0430404	0.00378832	0.0555524	0.00392615	0.100034	0.014023	0.124484	0.0350578	0.0405783	0.00273979	0.0472017	0.00383278	0.108089	0.0168045	0.123876	0.0181867	0.0348875	0.00463387	0.0548579	0.00392999
		oleic acid+cis-vaccenic acid	2.81354	0.266762	1.93079	0.148851	0.129501	0.0313343	n.d.	n.d.	2.16138	0.126112	1.71854	0.0705489	0.00108713	0.00108713	n.d.	n.d.	2.6947	0.308446	2.99372	0.61351	0.0521774	0.0521774	n.d.	n.d.	2.12827	0.29013	4.91784	1.85294	n.d.	n.d.	n.d.	n.d.
		palmitic acid	26.6488	2.59752	20.6304	1.31392	1.92943	0.619546	0.702805	0.437226	30.721	2.45602	22.7617	1.40922	0.13258	0.120288	n.d.	n.d.	29.9689	2.32861	26.6024	3.95403	0.402974	0.402974	n.d.	n.d.	25.2321	1.36151	29.256	3.10484	0.382828	0.292079	n.d.	n.d.
		stearic acid	22.7825	2.23617	16.6625	1.29665	13.362	2.27037	7.14255	2.62813	35.4061	4.69051	27.1239	0.763201	6.14554	2.78707	1.12847	0.578382	23.6586	1.96323	21.7729	1.27025	1.71126	1.17833	n.d.	n.d.	23.0141	3.13798	18.9109	2.1081	0.923951	0.58576	n.d.	n.d.
BC4	Fatty acids	erucic acid	0.0580687	0.00718006	0.0565458	0.0142631	0.037251	0.00140804	0.0606915	0.0068489	0.0509983	0.00560328	0.0712742	0.0159691	0.0426214	0.00276969	0.0603727	0.00433684	0.040201	0.00421157	0.0667634	0.0112877	0.0309885	0.0159072	0.0559197	0.00783174	0.0379145	0.00698841	0.0655953	0.010387	0.0457558	0.00328957	0.0505458	0.00218402
		oleic acid+cis-vaccenic acid	1.87952	0.140241	1.2662	0.0884453	0.154072	0.154072	0.00621035	0.00621035	1.62957	0.0673631	1.47688	0.17723	n.d.	n.d.	n.d.	n.d.	1.78552	0.177195	3.55646	0.50832	n.d.	n.d.	0.0480557	0.0480557	1.9347	0.426591	5.9793	1.95839	n.d.	n.d.	0.326694	0.114075
		palmitic acid	18.0641	0.759411	15.73	1.65153	1.42826	0.821702	n.d.	n.d.	21.2657	2.12944	22.3966	0.596874	n.d.	n.d.	n.d.	n.d.	19.5031	2.1455	26.2169	0.661547	n.d.	n.d.	n.d.	n.d.	22.938	1.3122	25.6392	5.34003	n.d.	n.d.	n.d.	n.d.
		stearic acid	13.079	0.90512	13.0949	0.556477	2.55313	2.55313	n.d.	n.d.	24.1172	2.64382	30.0129	1.85895	n.d.	n.d.	n.d.	n.d.	19.8624	4.29142	26.487	5.84232	n.d.	n.d.	n.d.	n.d.	19.9449	1.04182	16.8705	0.520334	0.623088	0.623088	n.d.	n.d.
Pinot Noir	Fatty acids	erucic acid	0.103436	0.0199466	0.0618386	0.00373076	0.0418158	0.00293612	0.0440808	0.001838	0.107561	0.0129883	0.114699	0.0283388	0.0441279	0.00564183	0.0458807	0.00472333	0.0577412	0.00845999	0.0500186	0.00457805	0.0371789	0.00297334	0.0421949	0.00497434	0.0372941	0.00317045	0.0502779	0.00681284	0.039236	0.00219927	0.0616115	0.00152983
		oleic acid+cis-vaccenic acid	2.73984	0.25882	1.81085	0.379274	0.0412962	0.0412962	0.098567	0.0575527	1.99875	0.263398	1.68902	0.139155	0.0355002	0.0355002	n.d.	n.d.	2.89085	0.227727	2.42423	0.0783054	n.d.	n.d.	n.d.	n.d.	2.28746	0.0653431	7.32799	0.798838	n.d.	n.d.	n.d.	n.d.
		palmitic acid	28.2019	0.385661	24.1318	3.02082	0.55842	0.405411	0.144413	0.144413	28.3494	5.52427	24.5026	1.04796	2.03913	1.35857	n.d.	n.d.	35.772	1.6415	23.7181	1.12718	n.d.	n.d.	n.d.	n.d.	35.4084	3.07936	26.5034	1.27031	n.d.	n.d.	n.d.	n.d.
		stearic acid	17.7197	1.0595	24.7741	5.50221	3.49799	1.63673	1.58305	0.86989	28.1045	5.87047	25.464	4.29991	4.64062	3.41753	n.d.	n.d.	31.6061	0.452737	19.3664	1.77129	n.d.	n.d.	n.d.	n.d.	48.6077	9.6088	17.337	1.7963	n.d.	n.d.	n.d.	n.d.
		mg/kg	0hpi				0hpi				12hpi				12hpi				48 hpi				48 hpi				96 hpi				96 hpi
			2017				2018				2017				2018				2017				2018				2017				2018
	Class	Compounds	average NI	stan.error NI	average I	stan.error I	average NI	stan.error NI	average I	stan.error I	average NI	stan.error NI	average I	stan.error I	average NI	stan.error NI	average I	stan.error I	average NI	stan.error NI	average I	stan.error I	average NI	stan.error NI	average I	stan.error I	average NI	stan.error NI	average I	stan.error I	average NI	stan.error NI	average I	stan.error I
F12P127	Fatty acids	erucic acid	0.0520591	0.00102828	0.0560748	0.00907263	0.0349159	0.00443394	0.0365255	0.00352113	0.0376212	0.00276848	0.0521848	0.00294005	0.0338986	0.00515941	0.0456876	0.00558271	0.037279	0.00129776	0.0481517	0.00272128	0.0377766	0.00503396	0.0413729	0.00382831	0.0294587	0.000275941	0.0439802	0.00356475	0.0359878	0.00917176	0.0417142	0.00322293
		oleic acid+cis-vaccenic acid	n.d.	n.d.	0.0268128	0.0268128	0.215042	0.0613395	1.14268	0.338901	0.000906783	0.000906783	0.00780052	0.00780052	0.0278846	0.0179113	0.956796	0.180745	0.00856633	0.00856633	0.822998	0.327442	0.474966	0.339164	2.61922	0.537732	n.d.	n.d.	0.533494	0.2906	0.0588372	0.052067	4.43181	2.10355
		palmitic acid	0.105966	0.105966	n.d.	n.d.	0.67568	0.239586	3.50139	0.0616971	n.d.	n.d.	n.d.	n.d.	0.0420142	0.0420142	2.63474	0.683872	n.d.	n.d.	0.756132	0.522194	0.646534	0.646534	7.31475	0.461108	0.320101	0.320101	0.198382	0.198382	n.d.	n.d.	8.63048	2.63163
		stearic acid	2.56796	2.56796	n.d.	n.d.	9.534	1.72581	9.26723	0.17574	n.d.	n.d.	n.d.	n.d.	3.57311	0.415455	5.58287	0.989634	0.47972	0.47972	3.82786	1.01383	1.61382	1.61382	5.58904	2.88714	2.68449	0.54443	0.950948	0.198074	0.253306	0.253306	5.13641	1.64259
F12P60	Fatty acids	erucic acid	0.0364585	0.000701598	0.0395081	0.00200523	0.0366722	0.00490841	0.0472092	0.00318035	0.0346147	0.00199562	0.0400066	0.00445273	0.17483	0.137443	0.0566858	0.00615045	0.0318701	0.0021939	0.04837	0.00161983	0.0452604	0.0015992	0.0545513	0.0084728	0.0301967	0.00171984	0.0588994	0.0104052	0.045911	0.00157384	0.0598534	0.00707358
		oleic acid+cis-vaccenic acid	0.106712	0.0323501	0.549492	0.228778	0.378943	0.165304	1.51288	0.356002	0.0457051	0.0457051	0.862656	0.600276	n.d.	n.d.	2.2432	0.84253	n.d.	n.d.	10.4304	3.45521	0.232058	0.125058	4.53158	0.692416	0.0173387	0.0173387	5.82133	2.01475	0.345791	0.140718	14.787	7.30093
		palmitic acid	4.59406	0.926857	0.622233	0.31239	0.674519	0.354308	6.75372	0.831834	0.0780249	0.0780249	0.484312	0.484312	0.561927	0.384918	5.21384	1.64559	n.d.	n.d.	19.9365	9.37652	0.213891	0.107137	12.6136	2.47714	0.125863	0.125863	11.7006	5.03033	0.952041	0.868572	33.3514	13.3328
		stearic acid	22.4414	3.6213	3.72897	1.1481	3.52814	1.47527	17.572	4.21065	4.66882	2.55565	2.01953	1.0098	27.1226	23.3111	10.0262	1.04025	0.728683	0.642131	1.87768	1.87768	12.7893	1.76564	23.7361	6.00431	n.d.	n.d.	1.28251	0.844038	7.0075	2.10457	18.6847	4.15262
Pinot noir	Fatty acids	erucic acid	0.0418158	0.00293612	0.0440808	0.001838	0.0374782	0.00408723	0.0541231	0.00375163	0.0441279	0.00564183	0.0458807	0.00472333	0.0371291	0.00106928	0.0560571	0.0042017	0.0371789	0.00297334	0.0421949	0.00497434	0.0456462	0.00476991	0.0373942	0.00110708	0.039236	0.00219927	0.0616115	0.00152983	0.033866	0.00182118	0.0360411	0.00198191
		oleic acid+cis-vaccenic acid	0.0412962	0.0412962	0.098567	0.0575527	n.d.	n.d.	0.305293	0.16249	0.0355002	0.0355002	n.d.	n.d.	n.d.	n.d.	0.244343	0.082845	n.d.	n.d.	n.d.	n.d.	0.00313535	0.00313535	1.30187	0.471482	n.d.	n.d.	n.d.	n.d.	0.169635	0.0900028	1.14051	0.358066
		palmitic acid	0.55842	0.405411	0.144413	0.144413	0.200076	0.190821	4.77624	0.960803	2.03913	1.35857	n.d.	n.d.	n.d.	n.d.	1.76977	1.66562	n.d.	n.d.	n.d.	n.d.	0.106642	0.106642	6.54015	1.19537	n.d.	n.d.	n.d.	n.d.	0.0949758	0.0949758	4.06367	1.20042
		stearic acid	3.49799	1.63673	1.58305	0.86989	0.58809	0.58809	9.14068	2.93099	4.64062	3.41753	n.d.	n.d.	0.00981195	0.00981195	5.66852	3.50853	n.d.	n.d.	n.d.	n.d.	3.3883	1.72431	23.3814	3.06995	n.d.	n.d.	n.d.	n.d.	4.50703	0.815398	10.6047	1.65316

## Sheet: POLYPHENOLS
		mg/kg	0hpi				0hpi				12hpi				12hpi				48 hpi				48 hpi				96 hpi				96 hpi
	Class	Compounds	2016				2017				2016				2017				2016				2017				2016				2017
			average NI	stan.error NI	average I	stan.error I	average NI	stan.error NI	average I	stan.error I	average NI	stan.error NI	average I	stan.error I	average NI	stan.error NI	average I	stan.error I	average NI	stan.error NI	average I	stan.error I	average NI	stan.error NI	average I	stan.error I	average NI	stan.error NI	average I	stan.error I	average NI	stan.error NI	average I	stan.error I
Bianca	Flavan-3-ols	epicatechin	0.830831	0.405789	1.43941	0.984334	9.0209	1.14994	8.958	1.06941	0.854181	0.554867	0.448332	0.148065	19.1973	7.38688	10.4844	4.47047	2.35518	0.395121	1.61776	0.977421	15.6998	4.78763	28.3926	12.94	1.09412	0.0598334	3.30866	1.31364	10.2398	3.57357	32.7113	8.68873
	Stilbenes + Stilbenoids	astringin	0.346775	0.158776	0.522982	0.208467	0.250511	0.0366459	1.64602	0.478459	0.219372	0.0606316	0.419306	0.084436	0.263752	n.d.	4.81404	0.921873	0.941221	0.183208	5.49265	0.860197	0.611135	0.330756	11.42	1.97323	0.804808	0.247503	10.4261	3.46272	n.d.	n.d.	7.70659	3.19484
		cis-piceide	2.02694	0.598569	2.74383	0.430687	4.79564	1.35678	9.68069	0.936968	0.5983	0.186216	1.22185	0.119411	5.45594	0.868492	11.4116	1.55425	7.55748	2.25304	34.4395	5.13311	5.33731	0.981119	54.1595	6.00291	9.07205	2.86638	107.748	22.2343	4.12045	0.450541	101.106	28.5327
		pallidol	0.0964782	n.d.	0.230796	0.0700661	n.d.	n.d.	n.d.	n.d.	n.d.	n.d.	0.197664	0.0596143	n.d.	n.d.	0.856135	0.282523	0.336908	0.13542	1.30015	0.465178	n.d.	n.d.	1.2672	0.501945	0.233654	0.0228828	9.31511	0.449815	n.d.	n.d.	22.6185	9.94951
		trans-epsilon-viniferin	n.d.	n.d.	0.0846944	0.0445748	n.d.	n.d.	n.d.	n.d.	n.d.	n.d.	0.0544334	n.d.	0.111759	n.d.	0.179149	n.d.	0.0827057	0.00235236	0.128484	0.031189	n.d.	n.d.	1.27369	0.564924	0.13777	0.0437279	4.66004	0.608382	n.d.	n.d.	27.835	14.3456
		trans-piceide	0.428789	0.12874	0.552437	0.0969577	0.640766	0.147114	4.17678	1.05975	0.288253	0.0505293	0.925472	0.15378	1.76043	0.67446	14.3337	3.07213	2.93006	0.349416	14.3243	4.87438	1.27502	0.705278	31.9865	2.79131	2.31489	0.735597	27.314	10.5093	0.501149	0.17567	40.1881	13.9222
		trans-resveratrol	0.206219	0.0882916	0.228477	0.0615336	n.d.	n.d.	0.0744056	0.0058585	0.173723	0.0423293	0.598797	0.150678	n.d.	n.d.	1.2094	0.357752	0.391304	0.100727	0.960123	0.20034	n.d.	n.d.	8.51213	3.2992	0.356187	0.0565255	5.55863	1.13069	0.0142188	0.00260468	57.1249	25.3496
F12P160	Flavan-3-ols	epicatechin	1.65094	0.204969	2.18489	0.391599	21.5714	8.42293	31.489	8.26731	2.08609	0.695684	3.22577	1.58903	27.98	7.00766	31.0703	7.07489	5.24652	0.357798	3.24704	1.6099	27.1628	1.36332	66.4827	14.5939	7.14578	1.04107	10.2699	1.99596	27.7366	4.04504	154.554	55.7716
	Stilbenes + Stilbenoids	astringin	0.662375	0.173461	0.344909	0.0674266	0.406481	0.178921	0.64305	0.0867871	0.424316	0.0955425	0.488584	0.128286	n.d.	n.d.	0.757693	n.d.	0.643796	0.176342	1.57976	0.45518	0.185046	n.d.	1.51122	0.610907	0.990213	0.181939	9.35695	5.94618	0.216359	n.d.	7.46457	4.85251
		cis-piceide	1.84231	0.285914	1.37782	0.367753	3.8123	0.430196	10.5871	4.72912	0.807945	0.164397	0.913381	0.168614	7.04692	2.83903	5.60802	0.697513	2.68656	0.436021	10.9065	3.82972	3.6254	0.139152	14.2577	0.713424	6.09658	1.04522	54.0201	20.0735	12.7201	2.04282	63.7062	21.1175
		pallidol	0.3806	0.145805	0.0976978	0.0271402	n.d.	n.d.	0.605043	n.d.	0.28848	0.102931	0.236194	0.0204545	0.127704	n.d.	0.250682	0.115896	0.134867	0.0168473	0.886509	0.595656	n.d.	n.d.	1.10114	n.d.	0.14302	0.046409	6.20605	3.00152	0.128203	n.d.	5.93805	4.52491
		trans-epsilon-viniferin	n.d.	n.d.	0.0453668	n.d.	0.429653	0.279609	0.11198	n.d.	0.0587108	n.d.	0.0863106	0.00730498	2.80218	n.d.	0.145275	n.d.	0.0380778	n.d.	0.151027	0.0793983	n.d.	n.d.	n.d.	n.d.	0.111113	n.d.	2.31058	1.81498	0.113655	n.d.	4.80709	2.43254
		trans-piceide	0.258258	0.0676693	0.362414	0.0709598	0.609807	0.159609	1.417	0.401991	0.5538	0.180025	0.666755	0.285442	0.620632	0.214461	1.72154	0.438809	1.32184	0.113356	5.7015	1.25572	0.481866	0.0240399	16.334	9.39012	1.88974	0.292636	22.7907	11.2931	1.27522	0.404282	25.915	6.47068
		trans-resveratrol	0.2732	0.104507	0.139905	0.0195475	0.0331051	n.d.	0.0408387	n.d.	0.34297	0.0532922	0.483301	0.0839839	0.015949	0.00187332	0.245623	0.0678466	0.387147	0.0639645	1.03952	0.593209	0.0640277	0.0197435	1.86861	0.505947	0.264981	0.0597894	3.48644	1.67108	0.0527189	n.d.	9.40944	2.20684
Solaris	Flavan-3-ols	epicatechin	41.3592	4.10523	26.2688	7.5754	34.8646	6.31648	49.9181	16.6536	33.919	3.89857	20.4906	2.05212	42.0593	14.4966	20.1334	5.26975	46.3725	15.7845	30.3711	15.9959	71.4045	17.6693	102.472	32.5094	25.843	6.52186	24.0362	13.4559	52.7199	21.6773	337.652	41.0628
	Stilbenes + Stilbenoids	astringin	0.439662	0.00797198	0.466379	0.209644	0.564094	0.125729	0.389306	0.130426	0.624176	0.129314	0.515582	0.0474093	0.29017	0.0866802	1.18342	0.680473	0.581378	0.162368	5.17422	2.51088	0.926191	0.0676647	2.2886	1.1384	0.575686	0.166343	8.13803	3.57422	0.80343	0.588399	4.18155	1.90931
		cis-piceide	2.73389	0.257249	3.26253	0.488237	6.21644	0.447174	5.24315	0.722637	2.13194	0.756095	1.72605	0.225506	6.5675	0.933102	2.75899	0.452139	3.26952	0.739154	21.7936	7.75423	6.89371	1.75448	18.945	4.50886	4.51469	0.989049	60.1708	32.3941	9.01503	1.81494	112.668	31.1011
		pallidol	0.259863	0.148887	0.195331	0.0254312	n.d.	n.d.	0.168349	n.d.	0.431451	0.258667	1.27208	0.546118	n.d.	n.d.	0.0587717	n.d.	0.227086	0.0120703	1.80897	0.661928	0.0372579	n.d.	3.06917	0.896719	0.217528	0.0648893	44.6309	18.2439	n.d.	n.d.	302.208	139.204
		trans-epsilon-viniferin	0.131271	n.d.	n.d.	n.d.	n.d.	n.d.	0.309127	n.d.	n.d.	n.d.	0.338304	n.d.	0.136312	n.d.	0.0970432	0.0312485	0.151575	0.0583615	0.0631496	0.0133676	n.d.	n.d.	0.404641	0.19821	0.0971602	0.0483107	5.54314	0.142279	n.d.	n.d.	67.2453	22.1261
		trans-piceide	0.508133	0.0983055	0.567869	0.0840933	0.476863	0.105934	0.714285	0.252047	1.60844	0.548625	1.64918	0.37061	1.11879	0.54663	2.86308	0.603452	2.51752	0.962178	11.8302	2.69831	0.886332	0.384965	11.5947	2.95217	2.63105	0.82266	21.556	8.56353	1.19932	0.498572	47.9468	3.93663
		trans-resveratrol	0.165165	0.0123016	0.100341	0.0181016	0.0183924	0.00292115	0.162584	0.104776	0.287937	0.101365	0.862367	0.294142	0.0120463	n.d.	1.86948	1.54713	0.255862	0.089226	0.758312	0.504222	0.179345	0.0864032	6.07065	2.37202	0.247172	0.0845075	8.80401	1.0652	n.d.	n.d.	216.075	34.2549
BC4	Flavan-3-ols	epicatechin	21.1474	5.75479	15.7962	0.607966	31.8282	6.43791	25.1546	5.98148	16.3699	5.76785	8.88446	1.24358	33.042	19.3362	37.0943	14.5679	20.5171	3.49766	59.2903	14.0837	40.8426	18.7645	126.829	17.0474	29.4775	6.05378	65.2938	14.3384	60.9199	33.5416	171.986	72.7176
	Stilbenes + Stilbenoids	astringin	0.602115	0.083749	0.459435	0.108042	0.726635	0.158617	0.56982	0.195495	0.529161	0.0556672	0.815753	0.428972	1.85709	0.771718	3.09009	1.44769	0.534503	0.0792085	6.41717	2.05484	1.91083	0.882059	3.88788	1.01176	0.700838	0.0679983	3.23613	1.50962	n.d.	n.d.	0.806041	0.201122
		cis-piceide	7.38721	1.09528	3.52317	0.932203	12.4952	7.54817	6.47044	2.13173	2.03628	0.509237	1.26415	0.545892	11.8559	4.80521	8.27278	4.45134	4.25405	0.471029	28.6771	4.00977	13.2013	4.14827	38.6878	15.2342	7.08418	1.44377	41.2442	6.85906	11.066	7.92784	78.207	52.594
		pallidol	0.130923	0.0614805	0.301531	0.0883403	1.64895	0.739855	n.d.	n.d.	0.14529	n.d.	0.744623	0.615258	0.153271	n.d.	0.61576	0.241102	0.0865878	0.00851281	1.12506	0.0599202	0.724071	0.574033	1.53228	0.338405	0.301251	0.146677	5.18014	2.96681	0.522505	0.402565	17.3653	14.1481
		trans-epsilon-viniferin	n.d.	n.d.	0.119127	0.0514375	0.786681	n.d.	n.d.	n.d.	n.d.	n.d.	0.188743	0.136058	0.12313	n.d.	0.420332	0.12181	0.0232535	0.00211932	0.0700331	0.00357033	n.d.	n.d.	0.449855	0.190927	0.133383	0.0711366	1.61467	1.11934	0.279531	n.d.	8.44576	6.73388
		trans-piceide	1.92557	0.290328	0.78893	0.220699	2.53516	1.24532	3.63063	1.82181	1.53975	0.101735	1.5706	0.654113	2.65999	0.977649	10.9958	6.06595	2.16396	0.475932	13.6103	2.03644	2.82348	0.806392	38.2772	9.71035	2.57676	0.163479	18.215	1.60434	2.19745	1.51002	34.7678	11.6375
		trans-resveratrol	0.163518	0.0489239	0.247176	0.0769518	0.598005	0.268582	0.454906	n.d.	0.26145	0.0549197	1.94619	1.67796	0.325139	n.d.	1.60551	1.18844	0.179127	0.0247743	0.942707	0.183789	0.364043	0.236291	20.0903	4.34219	0.259171	0.0704521	6.10539	3.62414	0.215746	0.135313	23.8367	22.6986
Pinot noir	Flavan-3-ols	epicatechin	3.53713	0.999616	1.86321	0.555942	5.59922	0.562416	5.47046	0.554497	4.4513	0.579159	1.94642	0.246328	10.3193	4.76854	9.09195	4.66758	16.7789	2.04183	6.17215	0.96477	16.6965	10.5752	25.1286	2.20953	4.83769	0.86686	5.44255	1.77261	6.65992	1.25256	34.0568	10.6503
	Stilbenes + Stilbenoids	astringin	0.772133	0.241028	0.309146	0.0758907	0.581394	0.0882701	0.859797	0.644635	0.968518	0.098773	0.323907	0.0187988	1.36609	0.421681	1.74811	0.47723	3.0258	0.509709	1.95153	0.84191	0.63039	0.265252	6.71619	2.29093	0.993114	0.10084	3.55166	1.83671	0.948084	0.260431	4.03854	1.6026
		cis-piceide	4.74456	0.813994	2.22955	0.327709	2.73747	0.419238	4.74968	0.484821	4.08606	0.812778	1.30175	0.0417055	6.40676	2.90966	3.78019	1.75094	20.9623	3.44936	6.9843	1.71751	9.14503	6.19059	13.0381	0.608805	7.74224	1.5214	13.2791	4.52971	5.77836	1.87247	26.3202	4.90829
		pallidol	0.210126	0.0572288	0.0550233	n.d.	n.d.	n.d.	n.d.	n.d.	0.232698	0.112904	0.0986924	0.0235403	n.d.	n.d.	0.141719	n.d.	2.03014	0.722083	0.278391	0.104525	n.d.	n.d.	0.1146	0.0698047	0.614761	0.145743	0.468095	0.208717	n.d.	n.d.	3.38585	2.13054
		trans-epsilon-viniferin	0.0541745	0.000274118	0.0473439	0.0164511	0.0618177	n.d.	n.d.	n.d.	0.0468461	n.d.	0.0466606	0.0160413	n.d.	n.d.	n.d.	n.d.	1.70941	0.946827	0.0610826	0.00750267	0.414297	n.d.	0.0858338	n.d.	0.984188	0.713111	n.d.	n.d.	n.d.	n.d.	1.88085	1.04404
		trans-piceide	0.787069	0.186818	0.741503	0.0574768	0.935218	0.154191	1.52292	0.23987	1.1295	0.262667	1.00766	0.120147	1.99403	0.463808	4.91031	0.755054	5.07589	0.745378	10.2784	3.86796	4.25135	3.44052	12.1857	4.93123	2.04762	0.227747	16.0931	7.25706	3.19402	1.47696	14.4677	1.72105
		trans-resveratrol	0.322917	0.0996184	0.141331	0.045673	0.0199719	n.d.	0.0170249	n.d.	0.298833	0.0322225	0.257676	0.0179896	n.d.	n.d.	0.342542	0.197453	1.30069	0.458052	0.343728	0.124746	0.229746	n.d.	0.55778	0.449943	0.424686	0.131278	0.982254	0.565416	0.0607861	n.d.	10.6618	4.59745
		mg/kg	0hpi				0hpi				12hpi				12hpi				48 hpi				48 hpi				96 hpi				96 hpi
			2017				2018				2017				2018				2017				2018				2017				2018
	Class	Compounds	average NI	stan.error NI	average I	stan.error I	average NI	stan.error NI	average I	stan.error I	average NI	stan.error NI	average I	stan.error I	average NI	stan.error NI	average I	stan.error I	average NI	stan.error NI	average I	stan.error I	average NI	stan.error NI	average I	stan.error I	average NI	stan.error NI	average I	stan.error I	average NI	stan.error NI	average I	stan.error I
F12P127	Flavan-3-ols	epicatechin	48.4236	18.3231	38.3241	8.00045	105.576	31.0074	85.0818	2.68475	55.3529	8.2225	50.8674	16.5348	69.2245	26.6736	80.3545	31.207	110.941	37.0945	94.367	18.4551	113.267	33.0882	136.265	17.832	72.8311	14.7836	133.403	8.16735	119.652	41.5622	166.019	11.1653
	Stilbenes + Stilbenoids	astringin	0.166442	n.d.	0.456814	0.0540764	0.276855	n.d.	0.248868	0.0560076	0.647192	n.d.	0.682623	0.36716	0.17603	n.d.	0.32363	n.d.	0.594888	0.292254	1.15647	0.421204	0.221069	n.d.	0.724709	0.159573	0.0751026	n.d.	1.25834	0.400519	0.383722	n.d.	0.870875	0.257547
		cis-piceide	3.88803	0.470308	3.71992	0.0914478	6.7547	0.964553	8.21264	0.723618	3.99784	0.789851	4.72881	2.69594	4.8264	0.953018	6.2517	1.12445	5.44214	1.9329	26.8647	4.37287	6.38153	1.03739	13.6411	1.6358	3.24727	0.505663	17.9901	6.84491	6.21357	0.789997	12.9473	0.558879
		pallidol	n.d.	n.d.	0.424308	n.d.	n.d.	n.d.	n.d.	n.d.	n.d.	n.d.	0.28456	0.211556	n.d.	n.d.	2.02167	1.28252	n.d.	n.d.	10.081	2.06993	n.d.	n.d.	n.d.	n.d.	n.d.	n.d.	7.01653	4.47798	n.d.	n.d.	2.61868	1.42373
		trans-epsilon-viniferin	n.d.	n.d.	n.d.	n.d.	n.d.	n.d.	n.d.	n.d.	n.d.	n.d.	n.d.	n.d.	n.d.	n.d.	0.273182	n.d.	n.d.	n.d.	2.34571	1.65319	n.d.	n.d.	n.d.	n.d.	n.d.	n.d.	1.13594	n.d.	n.d.	n.d.	0.131315	0.0190405
		trans-piceide	0.566232	0.234898	0.895996	0.185888	1.04726	0.124517	2.02849	0.235205	0.70331	0.392953	3.54356	2.2394	0.761095	0.018408	3.49048	1.14997	0.963125	0.304343	16.1989	0.820793	2.11041	0.819945	8.1224	2.68842	0.476691	0.164854	11.0264	2.33731	0.911021	0.358336	13.733	2.86687
		trans-resveratrol	0.0136129	n.d.	0.035172	n.d.	n.d.	n.d.	n.d.	n.d.	n.d.	n.d.	0.177035	0.137586	0.0155158	n.d.	3.49488	2.75135	n.d.	n.d.	12.7844	0.768481	n.d.	n.d.	0.132312	n.d.	0.142961	n.d.	4.56055	3.45341	0.0238948	n.d.	1.25945	0.491915
F12P60	Flavan-3-ols	epicatechin	50.1564	12.0148	84.0994	11.7653	81.478	20.945	107.006	19.1133	42.6691	11.808	46.62	12.7681	73.6084	24.9337	115.838	68.6374	45.6254	13.5105	175.928	40.2137	59.1142	14.0519	87.9283	45.6885	73.36	17.5681	130.251	54.0933	48.1884	6.12568	85.5264	24.43
	Stilbenes + Stilbenoids	astringin	0.292675	0.0182618	0.635405	0.181596	0.528965	0.106017	0.220677	n.d.	0.179258	0.117506	1.77458	1.16752	0.189432	0.0751854	0.186168	n.d.	0.338874	0.163235	2.08873	1.40339	0.421371	0.313771	0.594805	n.d.	0.740738	0.460411	1.98761	0.776504	0.356946	n.d.	0.153185	n.d.
		cis-piceide	4.15154	0.393818	8.48754	3.61163	13.7093	5.81837	19.9267	7.4616	5.26844	2.8587	5.2649	2.59568	9.6192	1.7523	7.94338	0.249808	3.6479	1.09797	14.089	5.32617	11.2462	3.78509	11.5764	3.57631	5.47636	2.21157	30.5001	14.2024	8.17804	0.569794	17.6741	4.04812
		pallidol	n.d.	n.d.	0.222761	n.d.	0.403403	n.d.	0.361994	0.0395436	n.d.	n.d.	0.080014	n.d.	0.762544	n.d.	0.172099	n.d.	n.d.	n.d.	0.340788	n.d.	n.d.	n.d.	0.197305	n.d.	n.d.	n.d.	0.755689	0.184926	n.d.	n.d.	1.21858	n.d.
		trans-epsilon-viniferin	n.d.	n.d.	n.d.	n.d.	n.d.	n.d.	n.d.	n.d.	n.d.	n.d.	n.d.	n.d.	n.d.	n.d.	n.d.	n.d.	n.d.	n.d.	n.d.	n.d.	n.d.	n.d.	0.386691	n.d.	n.d.	n.d.	0.158934	0.082018	n.d.	n.d.	n.d.	n.d.
		trans-piceide	0.950112	0.202976	2.96825	1.18118	2.2446	1.11519	4.46021	1.72512	1.39391	0.623107	6.50613	3.61819	2.07405	0.319058	3.4654	0.717414	0.738013	0.0612254	11.6557	5.32807	2.38965	0.932615	4.62561	1.17892	1.30111	0.305722	12.7228	4.88937	1.18175	0.241758	6.36508	1.42438
		trans-resveratrol	0.0383442	0.0188526	0.226356	0.154243	n.d.	n.d.	0.0358056	0.0062528	0.066893	n.d.	0.205066	0.112435	0.0279477	0.0167409	0.428761	0.202561	0.0401569	0.0226913	0.464815	0.175706	n.d.	n.d.	0.375431	0.260667	n.d.	n.d.	1.2646	0.60914	0.0210751	n.d.	0.234214	0.0496368
Pinot noir	Flavan-3-ols	epicatechin	5.59922	0.562416	5.47046	0.554497	11.01	2.71535	12.2172	2.16412	10.3193	4.76854	9.09195	4.66758	11.0739	3.77604	10.6917	3.62407	16.6965	10.5752	25.1286	2.20953	16.3868	4.27607	11.744	4.03768	6.65992	1.25256	34.0568	10.6503	8.3056	2.88482	10.9232	0.677424
	Stilbenes + Stilbenoids	astringin	0.581394	0.0882701	0.859797	0.644635	0.522601	0.10631	0.287451	0.16204	1.36609	0.421681	1.74811	0.47723	0.502444	0.173202	0.90504	0.662526	0.63039	0.265252	6.71619	2.29093	0.532491	0.124793	0.842612	0.173518	0.948084	0.260431	4.03854	1.6026	0.176211	0.0496625	0.810283	0.29296
		cis-piceide	2.73747	0.419238	4.74968	0.484821	9.79847	1.86892	8.00365	1.42948	6.40676	2.90966	3.78019	1.75094	7.32309	1.99198	5.35956	0.198237	9.14503	6.19059	13.0381	0.608805	10.0772	3.76138	7.65656	0.540364	5.77836	1.87247	26.3202	4.90829	6.06385	0.394627	13.7154	3.34096
		pallidol	n.d.	n.d.	n.d.	n.d.	n.d.	n.d.	0.0202109	0.00245317	n.d.	n.d.	0.141719	n.d.	n.d.	n.d.	n.d.	n.d.	n.d.	n.d.	0.1146	0.0698047	n.d.	n.d.	n.d.	n.d.	n.d.	n.d.	3.38585	2.13054	n.d.	n.d.	0.0404692	n.d.
		trans-epsilon-viniferin	0.0618177	n.d.	n.d.	n.d.	n.d.	n.d.	n.d.	n.d.	n.d.	n.d.	n.d.	n.d.	n.d.	n.d.	n.d.	n.d.	0.414297	n.d.	0.0858338	n.d.	n.d.	n.d.	n.d.	n.d.	n.d.	n.d.	1.88085	1.04404	0.759839	n.d.	n.d.	n.d.
		trans-piceide	0.935218	0.154191	1.52292	0.23987	1.77707	0.452977	1.72643	0.570985	1.99403	0.463808	4.91031	0.755054	1.92949	0.788768	2.39695	0.815506	4.25135	3.44052	12.1857	4.93123	2.1251	0.420535	5.2225	0.554282	3.19402	1.47696	14.4677	1.72105	0.674468	0.237879	3.58124	1.02607
		trans-resveratrol	0.0199719	n.d.	0.0170249	n.d.	0.00842965	n.d.	n.d.	n.d.	n.d.	n.d.	0.342542	0.197453	0.101505	n.d.	0.107726	0.00216876	0.229746	n.d.	0.55778	0.449943	0.0324502	n.d.	0.0901169	0.0647095	0.0607861	n.d.	10.6618	4.59745	0.00977735	n.d.	0.0743801	0.0572549
