# Supplementary material for: Mono-Locus and Pyramided Resistant Grapevine Cultivars Reveal Early Putative Biomarkers Upon Artificial Inoculation With Plasmopara viticola
Source: Front Plant Sci. 2021 Jul 1;12:693887. doi: 10.3389/fpls.2021.693887 (PMC8281963; doi:10.3389/fpls.2021.693887)
Supplement: Supplementary Table 3 — The “d” values of the identified putative biomarkers for the mono-locus and pyramided varieties. [file Table_3.XLSX]

## Sheet: Foglio1
Supplementary Table 3: The “d” values of the identified putative biomarkers a for the mono-locus varieties
genotype	name	time	d	class
BC4	6-methyl-5-hepten-2-one	48	0.969563	Ketones
BC4	6-methyl-5-hepten-2-one	96	0.670503	Ketones
BC4	astringin	48	2.55067	Stilbenes + Stilbenoids
BC4	astringin	96	0.626561	Stilbenes + Stilbenoids
BC4	catechin	48	0.197515	Flavan-3-ols
BC4	catechin	96	1.52331	Flavan-3-ols
BC4	cis-piceid	48	2.70209	Stilbenes + Stilbenoids
BC4	cis-piceid	96	2.14162	Stilbenes + Stilbenoids
BC4	epicatechin	48	1.99728	Flavan-3-ols
BC4	epicatechin	96	1.64053	Flavan-3-ols
BC4	farnesene	48	5.15269	Terpenoids
BC4	farnesene	96	2.78923	Terpenoids
BC4	isorhapontin	48	2.33818	Stilbenes + Stilbenoids
BC4	isorhapontin	96	1.59903	Stilbenes + Stilbenoids
BC4	linolenic acid	48	2.22336	Fatty acids
BC4	linolenic acid	96	1.09599	Fatty acids
BC4	trans-piceid	48	4.9343	Stilbenes + Stilbenoids
BC4	trans-piceid	96	3.17804	Stilbenes + Stilbenoids
BC4	trans-resveratrol	48	2.76645	Stilbenes + Stilbenoids
BC4	trans-resveratrol	96	2.02032	Stilbenes + Stilbenoids
BC4	unknown-8	48	7.48482	Unknowns
BC4	unknown-8	96	2.07043	Unknowns
Bianca	1-hexanol	48	1.7751	Alcohols
Bianca	1-hexanol	96	1.53312	Alcohols
Bianca	2-heptenal	48	0.437554	Aldehydes
Bianca	2-heptenal	96	0.048904	Aldehydes
Bianca	6-methyl-5-hepten-2-one	48	1.59016	Ketones
Bianca	6-methyl-5-hepten-2-one	96	2.60768	Ketones
Bianca	arbutin	48	1.15765	Others
Bianca	arbutin	96	1.99793	Others
Bianca	benzaldehyde	48	1.66603	Benzenoids
Bianca	benzaldehyde	96	3.16291	Benzenoids
Bianca	ceramide	48	3.64234	Sphingolipids
Bianca	ceramide	96	5.79198	Sphingolipids
Bianca	cis-3-hexenylacetate	48	0.406159	Others
Bianca	cis-3-hexenylacetate	96	1.86037	Others
Bianca	cis-piceid	48	3.78661	Stilbenes + Stilbenoids
Bianca	cis-piceid	96	3.69504	Stilbenes + Stilbenoids
Bianca	erucic acid	48	1.06165	Fatty acids
Bianca	erucic acid	96	3.32239	Fatty acids
Bianca	farnesene	48	1.56211	Terpenoids
Bianca	farnesene	96	4.23043	Terpenoids
Bianca	hexanal	48	0.460494	Aldehydes
Bianca	hexanal	96	1.40726	Aldehydes
Bianca	linalool	48	1.60461	Terpenoids
Bianca	linalool	96	3.0586	Terpenoids
Bianca	meso-erythriol	48	0.284052	Sugars
Bianca	meso-erythriol	96	0.768413	Sugars
Bianca	methyl-salicylate	48	2.96523	Esters
Bianca	methyl-salicylate	96	2.61912	Esters
Bianca	pallidol	48	0.513604	Stilbenes + Stilbenoids
Bianca	pallidol	96	3.45791	Stilbenes + Stilbenoids
Bianca	pyroglutamic acid	48	0.0805065	Acids
Bianca	pyroglutamic acid	96	3.25984	Acids
Bianca	taxifolin	48	0.439316	Flavonols
Bianca	taxifolin	96	0.165434	Flavonols
Bianca	trans-2-octenal	48	0.798624	Ketones
Bianca	trans-2-octenal	96	1.08353	Ketones
Bianca	trans-epsilon-viniferin	48	0.878762	Stilbenes + Stilbenoids
Bianca	trans-epsilon-viniferin	96	3.17369	Stilbenes + Stilbenoids
Bianca	trans-piceid	48	2.64455	Stilbenes + Stilbenoids
Bianca	trans-piceid	96	3.17006	Stilbenes + Stilbenoids
Bianca	trans-resveratrol	48	2.00065	Stilbenes + Stilbenoids
Bianca	trans-resveratrol	96	2.82046	Stilbenes + Stilbenoids
Bianca	unknown-4	48	0.556368	Unknowns
Bianca	unknown-4	96	1.34439	Unknowns
Bianca	unknown-8	48	1.41887	Unknowns
Bianca	unknown-8	96	3.69024	Unknowns
F12P160	arbutin	48	0.895016	Others
F12P160	arbutin	96	0.539181	Others
F12P160	ascorbic acid	48	1.8088	Acids
F12P160	ascorbic acid	96	0.755985	Acids
F12P160	astringin	48	1.95638	Stilbenes + Stilbenoids
F12P160	astringin	96	1.72885	Stilbenes + Stilbenoids
F12P160	ceramide	48	4.98276	Sphingolipids
F12P160	ceramide	96	3.51755	Sphingolipids
F12P160	cis-3-hexenal	48	1.67216	Benzenoids
F12P160	cis-3-hexenal	96	0.121282	Benzenoids
F12P160	cis-piceid	48	2.70667	Stilbenes + Stilbenoids
F12P160	cis-piceid	96	3.3782	Stilbenes + Stilbenoids
F12P160	farnesene	48	2.1256	Terpenoids
F12P160	farnesene	96	2.02955	Terpenoids
F12P160	isorhapontin	48	1.27342	Stilbenes + Stilbenoids
F12P160	isorhapontin	96	2.4002	Stilbenes + Stilbenoids
F12P160	octanoic acid	48	1.65213	Acids
F12P160	octanoic acid	96	0.254298	Acids
F12P160	pallidol	48	1.30564	Stilbenes + Stilbenoids
F12P160	pallidol	96	3.07571	Stilbenes + Stilbenoids
F12P160	stearic acid	48	1.25943	Fatty acids
F12P160	stearic acid	96	1.57027	Fatty acids
F12P160	trans-piceid	48	3.15747	Stilbenes + Stilbenoids
F12P160	trans-piceid	96	3.634	Stilbenes + Stilbenoids
F12P160	trans-resveratrol	48	1.89823	Stilbenes + Stilbenoids
F12P160	trans-resveratrol	96	3.41677	Stilbenes + Stilbenoids
Pinot noir	1,2,3-tripentadecanoylglycerol	48	0.609018	Glycerolipids
Pinot noir	1,2,3-tripentadecanoylglycerol	96	0.0951049	Glycerolipids
Pinot noir	2-(5h)-furanone-5-ethyl	48	0.561207	Others
Pinot noir	2-(5h)-furanone-5-ethyl	96	2.42016	Others
Pinot noir	6-methyl-5-hepten-2-one	48	0.120451	Ketones
Pinot noir	6-methyl-5-hepten-2-one	96	1.65918	Ketones
Pinot noir	arachidic acid	48	2.20773	Fatty acids
Pinot noir	arachidic acid	96	0.434295	Fatty acids
Pinot noir	arbutin	48	0.35018	Others
Pinot noir	arbutin	96	1.1683	Others
Pinot noir	astringin	48	0.860689	Stilbenes + Stilbenoids
Pinot noir	astringin	96	1.68858	Stilbenes + Stilbenoids
Pinot noir	ceramide	48	3.89115	Sphingolipids
Pinot noir	ceramide	96	5.14245	Sphingolipids
Pinot noir	cis-3-hexenylacetate	48	0.742584	Others
Pinot noir	cis-3-hexenylacetate	96	1.48549	Others
Pinot noir	cis-piceid	48	0.193865	Stilbenes + Stilbenoids
Pinot noir	cis-piceid	96	1.83983	Stilbenes + Stilbenoids
Pinot noir	epigallocatechin	48	0.447442	Flavan-3-ols
Pinot noir	epigallocatechin	96	1.44076	Flavan-3-ols
Pinot noir	isorhapontin	48	0.821336	Stilbenes + Stilbenoids
Pinot noir	isorhapontin	96	3.05833	Stilbenes + Stilbenoids
Pinot noir	linolenic acid	48	0.27273	Fatty acids
Pinot noir	linolenic acid	96	1.09623	Fatty acids
Pinot noir	naringenin	48	0.105534	Flavanone
Pinot noir	naringenin	96	0.716616	Flavanone
Pinot noir	taxifolin	48	0.9552	Flavonols
Pinot noir	taxifolin	96	0.409932	Flavonols
Pinot noir	trans-piceid	48	1.06449	Stilbenes + Stilbenoids
Pinot noir	trans-piceid	96	3.09022	Stilbenes + Stilbenoids
Pinot noir	trans-resveratrol	48	0.991325	Stilbenes + Stilbenoids
Pinot noir	trans-resveratrol	96	1.51518	Stilbenes + Stilbenoids
Pinot noir	unknown-7	48	0.135906	Unknowns
Pinot noir	unknown-7	96	1.67602	Unknowns
Pinot noir	unknown-8	48	1.15159	Unknowns
Pinot noir	unknown-8	96	4.642	Unknowns
Solaris	1-hexanol	48	1.71237	Alcohols
Solaris	1-hexanol	96	2.33881	Alcohols
Solaris	1-hexanol-2-ethyl	48	1.60871	Alcohols
Solaris	1-hexanol-2-ethyl	96	1.61873	Alcohols
Solaris	2-hexenal-izomer1	48	1.51016	Aldehydes
Solaris	2-hexenal-izomer1	96	1.97185	Aldehydes
Solaris	3-methyl-3-heptanol	48	0.631554	Alcohols
Solaris	3-methyl-3-heptanol	96	0.437068	Alcohols
Solaris	arbutin	48	0.768158	Others
Solaris	arbutin	96	0.605318	Others
Solaris	ascorbic acid	48	0.0706422	Acids
Solaris	ascorbic acid	96	0.611106	Acids
Solaris	astringin	48	1.50888	Stilbenes + Stilbenoids
Solaris	astringin	96	2.85253	Stilbenes + Stilbenoids
Solaris	benzaldehyde	48	2.52221	Benzenoids
Solaris	benzaldehyde	96	3.65667	Benzenoids
Solaris	ceramide	48	7.25901	Sphingolipids
Solaris	ceramide	96	4.04624	Sphingolipids
Solaris	cis-3-hexenylacetate	48	0.973278	Others
Solaris	cis-3-hexenylacetate	96	0.477485	Others
Solaris	cis-piceid	48	2.67902	Stilbenes + Stilbenoids
Solaris	cis-piceid	96	4.86686	Stilbenes + Stilbenoids
Solaris	erucic acid	48	0.558271	Fatty acids
Solaris	erucic acid	96	1.34764	Fatty acids
Solaris	farnesene	48	0.106155	Terpenoids
Solaris	farnesene	96	2.87199	Terpenoids
Solaris	fructose	48	0.880846	Sugars
Solaris	fructose	48	0.880846	Sugars
Solaris	fructose	96	0.739671	Sugars
Solaris	fructose	96	0.739671	Sugars
Solaris	glucose	48	0.154866	Sugars
Solaris	glucose	48	0.154866	Sugars
Solaris	glucose	96	0.653675	Sugars
Solaris	glucose	96	0.653675	Sugars
Solaris	glyceryl tripalmitoleate	48	0.540528	Glycerolipids
Solaris	glyceryl tripalmitoleate	96	0.221572	Glycerolipids
Solaris	isorhapontin	48	3.29383	Stilbenes + Stilbenoids
Solaris	isorhapontin	96	2.49782	Stilbenes + Stilbenoids
Solaris	mannose	48	0.553953	Sugars
Solaris	mannose	48	0.553953	Sugars
Solaris	mannose	96	0.391506	Sugars
Solaris	mannose	96	0.391506	Sugars
Solaris	pallidol	48	2.0219	Stilbenes + Stilbenoids
Solaris	pallidol	96	6.47916	Stilbenes + Stilbenoids
Solaris	penten-3-one	48	0.512582	Ketones
Solaris	penten-3-one	96	0.456585	Ketones
Solaris	trans-3-hexenal	48	1.8744	Benzenoids
Solaris	trans-3-hexenal	96	0.826792	Benzenoids
Solaris	trans-epsilon-viniferin	48	1.19998	Stilbenes + Stilbenoids
Solaris	trans-epsilon-viniferin	96	6.61526	Stilbenes + Stilbenoids
Solaris	trans-piceid	48	3.1337	Stilbenes + Stilbenoids
Solaris	trans-piceid	96	3.96385	Stilbenes + Stilbenoids
Solaris	trans-resveratrol	48	1.6996	Stilbenes + Stilbenoids
Solaris	trans-resveratrol	96	4.0767	Stilbenes + Stilbenoids
Solaris	unknown-8	48	0.619971	Unknowns
Solaris	unknown-8	96	3.84737	Unknowns

## Sheet: Foglio2
Supplementary Table 4: The “d” values of the identified putative biomarkers for the pyramided varieties
genotype	name	time	d	class
F12P127	arbutin	48	0.186127	Others
F12P127	arbutin	96	2.17465	Others
F12P127	benzylalchool	48	0.772048	Benzenoids
F12P127	benzylalchool	96	2.25523	Benzenoids
F12P127	cis-3-hexenyl benzoate	48	0.201737	Esters
F12P127	cis-3-hexenyl benzoate	96	3.23631	Esters
F12P127	cis-piceid	48	2.51784	Stilbenes + Stilbenoids
F12P127	cis-piceid	96	2.23006	Stilbenes + Stilbenoids
F12P127	farnesene	48	3.28625	Terpenoids
F12P127	farnesene	96	2.88368	Terpenoids
F12P127	galacturonic acid_2	48	0.105459	Acids
F12P127	galacturonic acid_2	96	0.536349	Acids
F12P127	gallocatechin	48	1.53219	Flavan-3-ols
F12P127	gallocatechin	96	0.874799	Flavan-3-ols
F12P127	glycine	48	1.53754	Amminoacids
F12P127	glycine	96	0.591791	Amminoacids
F12P127	isoleucine	48	1.60396	Amminoacids
F12P127	isoleucine	96	0.975103	Amminoacids
F12P127	linolenic acid	48	1.05939	Fatty acids
F12P127	linolenic acid	96	0.471909	Fatty acids
F12P127	nonanal	48	1.48003	Aldehydes
F12P127	nonanal	96	1.1008	Aldehydes
F12P127	succinic acid	48	0.408063	Acids
F12P127	succinic acid	96	0.192499	Acids
F12P127	trans-piceid	48	3.16541	Stilbenes + Stilbenoids
F12P127	trans-piceid	96	5.73243	Stilbenes + Stilbenoids
F12P127	unknown-1	48	0.855045	Unknowns
F12P127	unknown-1	96	1.29624	Unknowns
F12P127	xylose	48	0.450055	Sugars
F12P127	xylose	96	0.818507	Sugars
F12P60	(E)-2-Hexenol	48	2.22809	Alcohols
F12P60	(E)-2-Hexenol	96	2.9767	Alcohols
F12P60	1-hexanol	48	2.35807	Alcohols
F12P60	1-hexanol	96	2.7466	Alcohols
F12P60	1-Octen-3-ol	48	1.41729	Alcohols
F12P60	1-Octen-3-ol	96	1.01895	Alcohols
F12P60	2-(5h)-furanone-5-ethyl	48	0.845816	Others
F12P60	2-(5h)-furanone-5-ethyl	96	1.10336	Others
F12P60	2,4-heptadienal	48	1.12282	Aldehydes
F12P60	2,4-heptadienal	96	0.126554	Aldehydes
F12P60	3-methyl-3-heptanol	48	0.256135	Alcohols
F12P60	3-methyl-3-heptanol	96	1.40156	Alcohols
F12P60	benzaldehyde	48	4.92724	Benzenoids
F12P60	benzaldehyde	96	4.76329	Benzenoids
F12P60	cis-3-hexenyl benzoate	48	2.89991	Esters
F12P60	cis-3-hexenyl benzoate	96	2.19962	Esters
F12P60	cis-3-hexenyl butyrate	48	0.468471	Esters
F12P60	cis-3-hexenyl butyrate	96	3.69168	Esters
F12P60	cis-3-hexenylacetate	48	0.190145	Others
F12P60	cis-3-hexenylacetate	96	1.75457	Others
F12P60	dihydroactinidiolide	48	2.16486	Benzofurans
F12P60	dihydroactinidiolide	96	0.247347	Benzofurans
F12P60	e-nerolidol	48	2.17084	Alcohols
F12P60	e-nerolidol	96	1.78895	Alcohols
F12P60	galacturonic acid_2	48	0.152388	Acids
F12P60	galacturonic acid_2	96	1.49267	Acids
F12P60	geranylacetone	48	0.22243	Terpenes
F12P60	geranylacetone	96	0.394528	Terpenes
F12P60	glyceryl trioleate	48	NA	Glycerolipids
F12P60	glyceryl trioleate	96	6.23437	Glycerolipids
F12P60	glycine	48	2.43504	Amminoacids
F12P60	glycine	96	0.893065	Amminoacids
F12P60	linolenic acid	48	1.89494	Fatty acids
F12P60	linolenic acid	96	1.32972	Fatty acids
F12P60	lyxose	48	0.657654	Sugars
F12P60	lyxose	96	1.43895	Sugars
F12P60	neral	48	1.2381	Terpenes
F12P60	neral	96	2.27063	Terpenes
F12P60	oleic acid+cis-vaccenic acid	48	4.44395	Fatty acids
F12P60	oleic acid+cis-vaccenic acid	96	4.50716	Fatty acids
F12P60	palmitic acid	48	7.01879	Fatty acids
F12P60	palmitic acid	96	2.66402	Fatty acids
F12P60	serine	48	0.340703	Amminoacids
F12P60	serine	96	1.92263	Amminoacids
F12P60	threitol	48	0.328137	Sugars
F12P60	threitol	96	0.358542	Sugars
F12P60	unknown-3	48	0.0594168	Unknowns
F12P60	unknown-3	96	0.350809	Unknowns
F12P60	unknown-4	48	1.0878	Unknowns
F12P60	unknown-4	96	1.07268	Unknowns
F12P60	unknown13	48	4.23819	Unknowns
F12P60	unknown13	96	1.68695	Unknowns
Pinot noir	1-hexanol	48	3.00444	Alcohols
Pinot noir	1-hexanol	96	3.24947	Alcohols
Pinot noir	1-Octen-3-ol	48	0.479184	Alcohols
Pinot noir	1-Octen-3-ol	96	1.24089	Alcohols
Pinot noir	1,2,3-tripentadecanoylglycerol	48	0.182187	Glycerolipids
Pinot noir	1,2,3-tripentadecanoylglycerol	96	0.606944	Glycerolipids
Pinot noir	2-(5h)-furanone-5-ethyl	48	1.15081	Others
Pinot noir	2-(5h)-furanone-5-ethyl	96	1.68066	Others
Pinot noir	2(5H)-Furanone,5-ethyl	48	0.202702	Others
Pinot noir	2(5H)-Furanone,5-ethyl	96	1.3992	Others
Pinot noir	arachidic acid	48	0.398769	Fatty acids
Pinot noir	arachidic acid	96	2.61634	Fatty acids
Pinot noir	arbutin	48	0.604701	Others
Pinot noir	arbutin	96	0.811199	Others
Pinot noir	astringin	48	2.04846	Stilbenes + Stilbenoids
Pinot noir	astringin	96	2.13155	Stilbenes + Stilbenoids
Pinot noir	benzaldehyde	48	3.34129	Benzenoids
Pinot noir	benzaldehyde	96	4.1838	Benzenoids
Pinot noir	ceramide	48	3.93268	Sphingolipids
Pinot noir	ceramide	96	3.02434	Sphingolipids
Pinot noir	cis-3-hexenyl benzoate	48	4.56638	Esters
Pinot noir	cis-3-hexenyl benzoate	96	1.69173	Esters
Pinot noir	cis-3-hexenyl butyrate	48	0.931818	Esters
Pinot noir	cis-3-hexenyl butyrate	96	2.40426	Esters
Pinot noir	cis-piceid	48	0.508518	Stilbenes + Stilbenoids
Pinot noir	cis-piceid	96	2.18798	Stilbenes + Stilbenoids
Pinot noir	glyceryl tripalmitoleate	48	0.206924	Glycerolipids
Pinot noir	glyceryl tripalmitoleate	96	0.140705	Glycerolipids
Pinot noir	isocitric acid	48	1.08656	Acids
Pinot noir	isocitric acid	96	1.21522	Acids
Pinot noir	lignoceric acid	48	0.0498115	Fatty acids
Pinot noir	lignoceric acid	96	0.949791	Fatty acids
Pinot noir	linolenic acid	48	1.02568	Fatty acids
Pinot noir	linolenic acid	96	2.51217	Fatty acids
Pinot noir	methyl-salicylate	48	2.80645	Esters
Pinot noir	methyl-salicylate	96	0.407254	Esters
Pinot noir	oleic acid+cis-vaccenic acid	48	NA	Fatty acids
Pinot noir	oleic acid+cis-vaccenic acid	96	2.28212	Fatty acids
Pinot noir	ribose	48	0.92648	Sugars
Pinot noir	ribose	96	0.956736	Sugars
Pinot noir	salicin	48	3.20452	Others
Pinot noir	salicin	96	1.49039	Others
Pinot noir	taxifolin	48	0.85719	Flavonols
Pinot noir	taxifolin	96	0.617859	Flavonols
Pinot noir	unknown-7	48	0.211932	Unknowns
Pinot noir	unknown-7	96	1.48571	Unknowns
